# Supplementary material for: Genome-Wide Association Study of Meat Quality Traits in Nellore Cattle
Source: PLoS One. 2016 Jun 30;11(6):e0157845. doi: 10.1371/journal.pone.0157845 (PMC4928802; doi:10.1371/journal.pone.0157845)
Supplement: S1 File — (XLS) [file pone.0157845.s001.xls]

## Sheet: DataSet
Trait	Start SNP	End SNP	SNPsNumber	Chromossome_Starting Position	Chromossome_End Position	Genetic Variance
Marbling	1	150	150	1_78655	1_751334	0.01402
Marbling	186	335	150	1_866728	1_1540262	0.00975
Marbling	337	486	150	1_1553171	1_2277218	0.06864
Marbling	505	654	150	1_2307635	1_2673206	0.04024
Marbling	792	941	150	1_3150839	1_3629000	0.01637
Marbling	1064	1213	150	1_4273282	1_5090470	0.00494
Marbling	1216	1365	150	1_5112272	1_5858965	0.03717
Marbling	1367	1516	150	1_5873772	1_6755923	0.00814
Marbling	1544	1693	150	1_6847123	1_7607545	0.01026
Marbling	1723	1872	150	1_7751963	1_8645402	0.04068
Marbling	1973	2122	150	1_9294464	1_9890576	0.04616
Marbling	2200	2349	150	1_10207357	1_11455007	0.02230
Marbling	2363	2512	150	1_11529719	1_12604414	0.11674
Marbling	2577	2726	150	1_12939674	1_13901306	0.05911
Marbling	2809	2958	150	1_14480126	1_15293229	0.01322
Marbling	3040	3189	150	1_15761957	1_16756836	0.01776
Marbling	3268	3417	150	1_17203793	1_18099231	0.01659
Marbling	3420	3569	150	1_18117817	1_18983719	0.00764
Marbling	3576	3725	150	1_18991296	1_19792967	0.04487
Marbling	3726	3875	150	1_19804261	1_20741175	0.11416
Marbling	4006	4155	150	1_21388683	1_22284087	0.01184
Marbling	4174	4323	150	1_22419116	1_23172753	0.05920
Marbling	4362	4511	150	1_23369407	1_24135813	0.01901
Marbling	4513	4662	150	1_24146092	1_24825594	0.02084
Marbling	4696	4845	150	1_24995690	1_25914394	0.01444
Marbling	4846	4995	150	1_25941126	1_26403194	0.01701
Marbling	5098	5247	150	1_26910669	1_27635259	0.04163
Marbling	5291	5440	150	1_27925549	1_28663820	0.02138
Marbling	5441	5590	150	1_28666658	1_29393631	0.10046
Marbling	5682	5831	150	1_29923601	1_30917969	0.05389
Marbling	5877	6026	150	1_31231790	1_32460953	0.02513
Marbling	6141	6290	150	1_33092403	1_33979723	0.02092
Marbling	6291	6440	150	1_33981570	1_34749646	0.04897
Marbling	6478	6627	150	1_35016832	1_35918033	0.41792
Marbling	6628	6777	150	1_35921410	1_36865744	0.05899
Marbling	6806	6955	150	1_36969371	1_37780337	0.02198
Marbling	6960	7109	150	1_37791904	1_38643172	0.12363
Marbling	7200	7349	150	1_39306731	1_40384164	0.02248
Marbling	7350	7499	150	1_40385175	1_41172667	0.00895
Marbling	7553	7702	150	1_41419648	1_42027887	0.08502
Marbling	7826	7975	150	1_42922593	1_43619121	0.00996
Marbling	7984	8133	150	1_43632279	1_44488368	0.02590
Marbling	8167	8316	150	1_44600555	1_45344227	0.02039
Marbling	8325	8474	150	1_45387579	1_46239127	0.06932
Marbling	8606	8755	150	1_47091286	1_47995827	0.07282
Marbling	8850	8999	150	1_48587913	1_49465688	0.04623
Marbling	9108	9257	150	1_50184797	1_51080086	0.00701
Marbling	9258	9407	150	1_51084434	1_52146320	0.05097
Marbling	9452	9601	150	1_52445681	1_53268735	0.02112
Marbling	9632	9781	150	1_53383775	1_54048762	0.05418
Marbling	9785	9934	150	1_54083159	1_54854401	0.01346
Marbling	10045	10194	150	1_55809704	1_56551196	0.01901
Marbling	10195	10344	150	1_56553963	1_57046585	0.02203
Marbling	10386	10535	150	1_57190817	1_57990565	0.03605
Marbling	10537	10686	150	1_58010740	1_58711033	0.00864
Marbling	10691	10840	150	1_58722227	1_59466784	0.04626
Marbling	10864	11013	150	1_59622053	1_60550140	0.00798
Marbling	11108	11257	150	1_60895499	1_61466236	0.03672
Marbling	11325	11474	150	1_61796414	1_62472568	0.02246
Marbling	11624	11773	150	1_63255137	1_64011389	0.08272
Marbling	11850	11999	150	1_64435672	1_65082461	0.15041
Marbling	12020	12169	150	1_65233824	1_65970794	0.03896
Marbling	12170	12319	150	1_65972900	1_66621749	0.00804
Marbling	12328	12477	150	1_66642510	1_67416313	0.02511
Marbling	12522	12671	150	1_67674192	1_68217649	0.03486
Marbling	12731	12880	150	1_68445687	1_69020021	0.06549
Marbling	12904	13053	150	1_69155863	1_69521684	0.02011
Marbling	13093	13242	150	1_69599640	1_69971921	0.05707
Marbling	13263	13412	150	1_70098184	1_70799264	0.07955
Marbling	13414	13563	150	1_70814060	1_71422524	0.00988
Marbling	13570	13719	150	1_71465384	1_72547832	0.01343
Marbling	13720	13869	150	1_72584110	1_73122435	0.01842
Marbling	13873	14022	150	1_73136038	1_74127964	0.00424
Marbling	14051	14200	150	1_74387065	1_75365933	0.00859
Marbling	14243	14392	150	1_75583505	1_76319045	0.01684
Marbling	14437	14586	150	1_76459519	1_77196632	0.00941
Marbling	14602	14751	150	1_77255869	1_78468045	0.01980
Marbling	14876	15025	150	1_79155749	1_80084090	0.01666
Marbling	15136	15285	150	1_80820485	1_82014381	0.02457
Marbling	15417	15566	150	1_82735428	1_85122408	0.03940
Marbling	15571	15720	150	1_85151862	1_86255274	0.01025
Marbling	15775	15924	150	1_86603531	1_87507891	0.01870
Marbling	15948	16097	150	1_87674850	1_88484300	0.01359
Marbling	16111	16260	150	1_88604918	1_89439792	0.01847
Marbling	16264	16413	150	1_89472501	1_90519951	0.00948
Marbling	16442	16591	150	1_90758147	1_91507714	0.02967
Marbling	16624	16773	150	1_91796405	1_92558860	0.02018
Marbling	16850	16999	150	1_92930747	1_94046670	0.02116
Marbling	17084	17233	150	1_94588771	1_95351269	0.00891
Marbling	17246	17395	150	1_95394906	1_96576027	0.00898
Marbling	17405	17554	150	1_96639970	1_97158356	0.01615
Marbling	17594	17743	150	1_97371814	1_98317923	0.00747
Marbling	17747	17896	150	1_98334998	1_99272740	0.02739
Marbling	17901	18050	150	1_99314925	1_36175	0.07998
Marbling	18079	18228	150	1_177258	1_943169	0.12558
Marbling	18238	18387	150	1_1013707	1_1892420	0.03442
Marbling	18395	18544	150	1_1928931	1_2944861	0.05478
Marbling	18630	18779	150	1_3419210	1_4112071	0.10029
Marbling	18780	18929	150	1_4119054	1_5611561	0.04720
Marbling	18966	19115	150	1_5765218	1_6665821	0.02601
Marbling	19163	19312	150	1_6866553	1_7650701	0.01033
Marbling	19324	19473	150	1_7698360	1_8376249	0.23827
Marbling	19542	19691	150	1_8575367	1_9225351	0.06729
Marbling	19790	19939	150	1_9656265	1_10677068	0.07016
Marbling	20011	20160	150	1_11142886	1_11970041	0.08819
Marbling	20274	20423	150	1_12504494	1_13193066	0.05840
Marbling	20562	20711	150	1_14237201	1_14948742	0.02526
Marbling	20719	20868	150	1_14963591	1_15778404	0.01357
Marbling	20880	21029	150	1_15862487	1_17251935	0.00550
Marbling	21030	21179	150	1_17272481	1_18022872	0.01435
Marbling	21314	21463	150	1_18710920	1_19416231	0.03218
Marbling	21576	21725	150	1_20055534	1_21100999	0.03063
Marbling	21769	21918	150	1_21365453	1_22465737	0.00747
Marbling	21942	22091	150	1_22645251	1_23618814	0.01944
Marbling	22180	22329	150	1_24384563	1_25404010	0.02074
Marbling	22365	22514	150	1_25694869	1_26282523	0.00893
Marbling	22516	22665	150	1_26317188	1_26792214	0.00717
Marbling	22711	22860	150	1_27032746	1_28220771	0.03475
Marbling	22965	23114	150	1_28784699	1_29537506	0.04403
Marbling	23159	23308	150	1_29722379	1_30192141	0.04355
Marbling	23313	23462	150	1_30236788	1_31238275	0.01649
Marbling	23464	23613	150	1_31241313	1_31853658	0.04074
Marbling	23680	23829	150	1_32136750	1_32847531	0.02229
Marbling	23941	24090	150	1_33451400	1_34547587	0.16512
Marbling	24107	24256	150	1_34637561	1_35385486	0.03471
Marbling	24331	24480	150	1_35563469	1_36210358	0.02648
Marbling	24486	24635	150	1_36261626	1_37041100	0.01631
Marbling	24706	24855	150	1_37315447	1_38319417	0.01713
Marbling	24879	25028	150	1_38418093	1_39171114	0.04750
Marbling	25031	25180	150	1_39178982	1_39868619	0.00949
Marbling	25228	25377	150	1_40082004	1_40898339	0.02144
Marbling	25396	25545	150	1_41044473	1_41760828	0.07828
Marbling	25556	25705	150	1_41794875	1_42263591	0.03821
Marbling	25797	25946	150	1_42542112	1_43076304	0.10369
Marbling	25995	26144	150	1_43192878	1_43760298	0.03576
Marbling	26160	26309	150	1_43858776	1_44448045	0.04228
Marbling	26314	26463	150	1_44456727	1_45037169	0.01102
Marbling	26465	26614	150	1_45044276	1_45909140	0.03204
Marbling	26623	26772	150	1_45924579	1_46618718	0.09531
Marbling	26876	27025	150	1_47031380	1_47537757	0.00551
Marbling	27026	27175	150	1_47544279	1_48064812	0.03910
Marbling	27237	27386	150	1_48375236	1_49103602	0.01691
Marbling	27444	27593	150	1_49456029	1_50463379	0.04290
Marbling	27596	27745	150	1_50477806	1_51268091	0.07433
Marbling	27788	27937	150	1_51518122	1_52351349	0.12860
Marbling	27986	28135	150	1_52521666	1_53164059	0.02565
Marbling	28245	28394	150	1_53635953	1_54085544	0.08172
Marbling	28463	28612	150	1_54605917	1_55223558	0.02455
Marbling	28687	28836	150	1_55521965	1_56139734	0.02655
Marbling	28956	29105	150	1_56595034	1_57211577	0.02146
Marbling	29127	29276	150	1_57280610	1_57715407	0.03115
Marbling	29298	29435	138	1_57780717	1_58319652	0.04534
Marbling	29495	29644	150	2_572692	2_1093844	0.03961
Marbling	29687	29836	150	2_1295004	2_1884161	0.12931
Marbling	29973	30122	150	2_2861811	2_3794641	0.03320
Marbling	30187	30336	150	2_4009628	2_4521411	0.14253
Marbling	30337	30486	150	2_4522149	2_5149149	0.24140
Marbling	30496	30645	150	2_5183327	2_5712741	0.02372
Marbling	30749	30898	150	2_6189617	2_7004498	0.01067
Marbling	30978	31127	150	2_7408799	2_8268359	0.01121
Marbling	31131	31280	150	2_8277674	2_9202511	0.02861
Marbling	31307	31456	150	2_9566888	2_10588340	0.02271
Marbling	31546	31695	150	2_11267854	2_12131204	0.01752
Marbling	31794	31943	150	2_12815387	2_13657209	0.02956
Marbling	32071	32220	150	2_14378222	2_15212100	0.04111
Marbling	32222	32371	150	2_15213613	2_15897786	0.00619
Marbling	32398	32547	150	2_16023626	2_17229547	0.00471
Marbling	32552	32701	150	2_17263620	2_17933165	0.04220
Marbling	32717	32866	150	2_18042962	2_18695630	0.00975
Marbling	32913	33062	150	2_18932779	2_19688731	0.03729
Marbling	33163	33312	150	2_20200826	2_21065787	0.02647
Marbling	33335	33484	150	2_21174732	2_21849764	0.00568
Marbling	33485	33634	150	2_21853551	2_22785328	0.02488
Marbling	33758	33907	150	2_23397837	2_23918065	0.01077
Marbling	33967	34116	150	2_24196077	2_24935881	0.00862
Marbling	34118	34267	150	2_24946311	2_25880543	0.00590
Marbling	34284	34433	150	2_25938189	2_26470644	0.02410
Marbling	34523	34672	150	2_27002523	2_27627505	0.01869
Marbling	34734	34883	150	2_27769928	2_28453839	0.05376
Marbling	34972	35121	150	2_28956269	2_29533034	0.01485
Marbling	35202	35351	150	2_30028800	2_30492806	0.00808
Marbling	35477	35626	150	2_31077264	2_31856774	0.00960
Marbling	35627	35776	150	2_31862635	2_32780486	0.02457
Marbling	35795	35944	150	2_32880955	2_33629252	0.01884
Marbling	35962	36111	150	2_33691650	2_34432434	0.04110
Marbling	36221	36370	150	2_34798213	2_35723564	0.03389
Marbling	36382	36531	150	2_35835476	2_36553797	0.00696
Marbling	36532	36681	150	2_36555113	2_37518728	0.12431
Marbling	36794	36943	150	2_38334498	2_38846323	0.05201
Marbling	36958	37107	150	2_38923975	2_39834339	0.01351
Marbling	37109	37258	150	2_39859162	2_40928009	0.01596
Marbling	37403	37552	150	2_41880760	2_42704062	0.03852
Marbling	37634	37783	150	2_43463917	2_44266600	0.18520
Marbling	37784	37933	150	2_44269847	2_45380084	0.04261
Marbling	37942	38091	150	2_45507218	2_46462849	0.02358
Marbling	38166	38315	150	2_46827051	2_47479095	0.01549
Marbling	38447	38596	150	2_48566896	2_49492177	0.05304
Marbling	38597	38746	150	2_49507171	2_50381768	0.01710
Marbling	38821	38970	150	2_50964299	2_51990381	0.01333
Marbling	39023	39172	150	2_52364492	2_53048755	0.11651
Marbling	39259	39408	150	2_53526412	2_54757174	0.07394
Marbling	39424	39573	150	2_54870415	2_55527611	0.02270
Marbling	39654	39803	150	2_56018580	2_56929048	0.25196
Marbling	39804	39953	150	2_56933901	2_57855070	0.02754
Marbling	39975	40124	150	2_57916971	2_58607160	0.03261
Marbling	40222	40371	150	2_59007169	2_59619960	0.05312
Marbling	40395	40544	150	2_59727613	2_60245729	0.01498
Marbling	40586	40735	150	2_60377350	2_60813178	0.04509
Marbling	40786	40935	150	2_60985930	2_61734325	0.02228
Marbling	40939	41088	150	2_61736822	2_62157044	0.00179
Marbling	41104	41253	150	2_62328299	2_63006393	0.01844
Marbling	41362	41511	150	2_63591606	2_64743915	0.01629
Marbling	41513	41662	150	2_64761666	2_65221817	0.10286
Marbling	41701	41850	150	2_65405852	2_66240461	0.03598
Marbling	41853	42002	150	2_66279395	2_66992539	0.06889
Marbling	42020	42169	150	2_67071513	2_67845215	0.03796
Marbling	42234	42383	150	2_68199536	2_69119777	0.03011
Marbling	42448	42597	150	2_69721168	2_70693802	0.02042
Marbling	42608	42757	150	2_70810757	2_71773216	0.01424
Marbling	42848	42997	150	2_72444861	2_73278709	0.03181
Marbling	42998	43147	150	2_73280445	2_74005555	0.11538
Marbling	43159	43308	150	2_74070412	2_74733502	0.01597
Marbling	43368	43517	150	2_75002624	2_75869357	0.02952
Marbling	43534	43683	150	2_75951070	2_76615496	0.16158
Marbling	43684	43833	150	2_76619256	2_77178739	0.04014
Marbling	43841	43990	150	2_77212080	2_78310319	0.03068
Marbling	44053	44202	150	2_78699325	2_79314071	0.09500
Marbling	44230	44379	150	2_79410669	2_80237376	0.02970
Marbling	44425	44574	150	2_80471134	2_81219027	0.04158
Marbling	44575	44724	150	2_81226344	2_82615435	0.02929
Marbling	44734	44883	150	2_82687503	2_83886004	0.03785
Marbling	44917	45066	150	2_84097262	2_85064220	0.03296
Marbling	45148	45297	150	2_85529471	2_86817857	0.07010
Marbling	45314	45463	150	2_86931599	2_88190471	0.00746
Marbling	45469	45618	150	2_88209920	2_89101876	0.01742
Marbling	45648	45797	150	2_89170936	2_89869697	0.03165
Marbling	45863	46012	150	2_90282092	2_90834403	0.05544
Marbling	46120	46269	150	2_91357390	2_92292327	0.01197
Marbling	46308	46457	150	2_92403070	2_92933481	0.00840
Marbling	46472	46621	150	2_92975651	2_93779631	0.02610
Marbling	46641	46790	150	2_93877004	2_94321647	0.00860
Marbling	46870	47019	150	2_94548752	2_95373262	0.01383
Marbling	47129	47278	150	2_96237704	2_96966973	0.01962
Marbling	47338	47487	150	2_97446694	2_98490521	0.01683
Marbling	47528	47677	150	2_98665613	2_99630712	0.02728
Marbling	47755	47904	150	2_432728	2_1871455	0.04189
Marbling	47951	48100	150	2_2318489	2_3149449	0.03221
Marbling	48122	48271	150	2_3228005	2_4029668	0.01496
Marbling	48410	48559	150	2_4781970	2_5272704	0.14230
Marbling	48666	48815	150	2_5741356	2_6613935	0.02950
Marbling	48890	49039	150	2_6965795	2_7711924	0.32219
Marbling	49040	49189	150	2_7716741	2_8379153	0.18838
Marbling	49194	49343	150	2_8388740	2_9081559	0.01461
Marbling	49344	49493	150	2_9093542	2_9852112	0.02046
Marbling	49572	49721	150	2_10248068	2_10927319	0.03229
Marbling	49848	49997	150	2_11581612	2_12336308	0.02210
Marbling	49999	50148	150	2_12347932	2_13054881	0.00975
Marbling	50169	50318	150	2_13169771	2_13703198	0.02249
Marbling	50328	50477	150	2_13739085	2_14299938	0.00914
Marbling	50529	50678	150	2_14442342	2_15287891	0.10040
Marbling	50685	50834	150	2_15343313	2_16224372	0.03486
Marbling	50924	51073	150	2_16595481	2_17305584	0.03889
Marbling	51074	51223	150	2_17308781	2_18187487	0.00926
Marbling	51294	51443	150	2_18446925	2_19293733	0.03522
Marbling	51562	51711	150	2_19638410	2_19901704	0.12554
Marbling	51740	51889	150	2_19957381	2_20919113	0.00977
Marbling	51940	52089	150	2_21262450	2_21960724	0.01737
Marbling	52165	52314	150	2_22256433	2_23006404	0.03937
Marbling	52439	52588	150	2_23490930	2_23868355	0.02966
Marbling	52691	52840	150	2_24468713	2_25235125	0.07182
Marbling	52853	53002	150	2_25324908	2_26159351	0.03592
Marbling	53098	53247	150	2_27150375	2_27917867	0.02153
Marbling	53296	53445	150	2_28373506	2_29227817	0.09520
Marbling	53488	53637	150	2_29442017	2_30480754	0.03866
Marbling	53786	53935	150	2_31107264	2_32018629	0.05416
Marbling	54042	54191	150	2_32703368	2_33458185	0.13441
Marbling	54319	54468	150	2_33867361	2_34416652	0.06118
Marbling	54525	54674	150	2_34611057	2_35131655	0.03103
Marbling	54677	54826	150	2_35150869	2_35745460	0.12140
Marbling	54858	55007	150	2_35876600	2_36542716	0.00722
Marbling	55008	55034	27	2_36553831	2_36709522	0.00035
Marbling	55043	55192	150	3_178815	3_929990	0.02936
Marbling	55204	55353	150	3_951333	3_1579629	0.03611
Marbling	55391	55540	150	3_1717878	3_2444030	0.11085
Marbling	55595	55744	150	3_2671032	3_3310029	0.06461
Marbling	55782	55931	150	3_3402988	3_3859056	0.02690
Marbling	55952	56101	150	3_3962337	3_4616508	0.02919
Marbling	56133	56282	150	3_4831657	3_5524560	0.02133
Marbling	56283	56432	150	3_5525564	3_6195553	0.01584
Marbling	56448	56597	150	3_6277596	3_6762767	0.10933
Marbling	56622	56771	150	3_6822614	3_7242947	0.07687
Marbling	56803	56952	150	3_7379108	3_7886487	0.01040
Marbling	56956	57105	150	3_7898118	3_8423260	0.04636
Marbling	57117	57266	150	3_8463006	3_9352179	0.02278
Marbling	57322	57471	150	3_9639382	3_10103802	0.02056
Marbling	57499	57648	150	3_10229793	3_10847772	0.01869
Marbling	57709	57858	150	3_11113819	3_11780652	0.01867
Marbling	57907	58056	150	3_12309411	3_13389465	0.02766
Marbling	58057	58206	150	3_13422427	3_14177195	0.00628
Marbling	58251	58400	150	3_14303083	3_15031324	0.01624
Marbling	58402	58551	150	3_15038898	3_15443042	0.02657
Marbling	58560	58709	150	3_15458739	3_16062840	0.00883
Marbling	58830	58979	150	3_16744040	3_17343067	0.00701
Marbling	59039	59188	150	3_17887508	3_18607477	0.01081
Marbling	59255	59404	150	3_19063689	3_20134531	0.00766
Marbling	59456	59605	150	3_20619334	3_21645964	0.04912
Marbling	59606	59755	150	3_21647523	3_22374172	0.01899
Marbling	59776	59925	150	3_22445642	3_23209780	0.03619
Marbling	60060	60209	150	3_23871996	3_24597335	0.04100
Marbling	60212	60361	150	3_24621425	3_25402210	0.01995
Marbling	60433	60582	150	3_25720847	3_26258946	0.07787
Marbling	60664	60813	150	3_26517973	3_27079121	0.04638
Marbling	60919	61068	150	3_27533238	3_27982656	0.10457
Marbling	61085	61234	150	3_28058246	3_28916404	0.00889
Marbling	61261	61410	150	3_28979338	3_29577995	0.03742
Marbling	61446	61595	150	3_29826611	3_30482823	0.06585
Marbling	61630	61779	150	3_30587439	3_31274867	0.01011
Marbling	61826	61975	150	3_31505162	3_32072276	0.00487
Marbling	61978	62127	150	3_32074658	3_32888721	0.02612
Marbling	62163	62312	150	3_33021516	3_33825931	0.01007
Marbling	62320	62469	150	3_33874923	3_34615673	0.06223
Marbling	62516	62665	150	3_34808827	3_35495104	0.00956
Marbling	62674	62823	150	3_35521695	3_36144427	0.03299
Marbling	62832	62981	150	3_36202456	3_37260904	0.01240
Marbling	63083	63232	150	3_38022154	3_39413266	0.00718
Marbling	63284	63433	150	3_39747589	3_40748050	0.01542
Marbling	63460	63609	150	3_40910735	3_41849490	0.02106
Marbling	63712	63861	150	3_42367548	3_43036270	0.05113
Marbling	63866	64015	150	3_43061410	3_43689909	0.02638
Marbling	64026	64175	150	3_43732863	3_44299677	0.02232
Marbling	64305	64454	150	3_44750359	3_45648640	0.02515
Marbling	64542	64691	150	3_46069319	3_46750853	0.01452
Marbling	64810	64959	150	3_47533737	3_48249399	0.03381
Marbling	65082	65231	150	3_48780415	3_49518258	0.04958
Marbling	65312	65461	150	3_49686182	3_50567453	0.06037
Marbling	65495	65644	150	3_50724333	3_51856458	0.02838
Marbling	65646	65795	150	3_51867500	3_52634617	0.10001
Marbling	65862	66011	150	3_52999279	3_53684878	0.18603
Marbling	66075	66224	150	3_53863622	3_54264867	0.20430
Marbling	66227	66376	150	3_54286790	3_55727374	0.01439
Marbling	66451	66600	150	3_56233191	3_56854355	0.06104
Marbling	66627	66776	150	3_56998527	3_57763541	0.02040
Marbling	66826	66975	150	3_57994372	3_58728122	0.01328
Marbling	67072	67221	150	3_59350373	3_60219839	0.08557
Marbling	67255	67404	150	3_60350959	3_60877388	0.05312
Marbling	67486	67635	150	3_61361807	3_62024110	0.07714
Marbling	67637	67786	150	3_62035181	3_62677191	0.02923
Marbling	67916	68065	150	3_63396540	3_64377084	0.04548
Marbling	68168	68317	150	3_65230198	3_66099770	0.01585
Marbling	68331	68480	150	3_66169731	3_66882901	0.03309
Marbling	68548	68697	150	3_67353111	3_68062791	0.00479
Marbling	68726	68875	150	3_68136454	3_69151819	0.01611
Marbling	68909	69058	150	3_69502594	3_70570908	0.05165
Marbling	69125	69274	150	3_71220436	3_72519744	0.02985
Marbling	69275	69424	150	3_72521268	3_73648725	0.01560
Marbling	69552	69701	150	3_74252549	3_75222248	0.01758
Marbling	69702	69851	150	3_75249401	3_76228759	0.02281
Marbling	69910	70059	150	3_76728381	3_77878168	0.01260
Marbling	70109	70258	150	3_78194361	3_78976214	0.02658
Marbling	70345	70494	150	3_79354108	3_80568731	0.01138
Marbling	70531	70680	150	3_80944938	3_81665029	0.03955
Marbling	70742	70891	150	3_82090630	3_83325544	0.10087
Marbling	70893	71042	150	3_83337547	3_84290695	0.02274
Marbling	71172	71321	150	3_84914442	3_85587135	0.01285
Marbling	71393	71542	150	3_86017690	3_86742492	0.02717
Marbling	71688	71837	150	3_87371007	3_88046218	0.02115
Marbling	71856	72005	150	3_88158044	3_88762112	0.00913
Marbling	72051	72200	150	3_89003233	3_89570277	0.00785
Marbling	72209	72358	150	3_89600796	3_90208153	0.00231
Marbling	72360	72509	150	3_90213966	3_90919612	0.01123
Marbling	72620	72769	150	3_91490582	3_92175261	0.01316
Marbling	72770	72919	150	3_92179855	3_92817561	0.03996
Marbling	73024	73173	150	3_93299848	3_94118837	0.02280
Marbling	73179	73328	150	3_94161062	3_95005699	0.00815
Marbling	73350	73499	150	3_95283953	3_96554177	0.01371
Marbling	73623	73772	150	3_97221503	3_98051988	0.00714
Marbling	73836	73985	150	3_98311397	3_98937256	0.02985
Marbling	74004	74153	150	3_99029643	3_214165	0.00939
Marbling	74204	74353	150	3_485066	3_1372225	0.01154
Marbling	74354	74503	150	3_1384522	3_2181180	0.00928
Marbling	74515	74664	150	3_2265769	3_3107238	0.01248
Marbling	74765	74914	150	3_3544570	3_4264799	0.01520
Marbling	74974	75123	150	3_4637368	3_5423051	0.00933
Marbling	75173	75322	150	3_5734471	3_6553754	0.00861
Marbling	75432	75581	150	3_6959746	3_7729865	0.01365
Marbling	75609	75758	150	3_7842091	3_8476657	0.04623
Marbling	75799	75948	150	3_8653589	3_9410726	0.04887
Marbling	75972	76121	150	3_9450091	3_10047402	0.01418
Marbling	76137	76286	150	3_10082213	3_10973453	0.08491
Marbling	76415	76564	150	3_11692981	3_12259975	0.00753
Marbling	76629	76778	150	3_12434222	3_12837120	0.03657
Marbling	76781	76930	150	3_12849837	3_13591992	0.00562
Marbling	76986	77135	150	3_14137779	3_14596530	0.02058
Marbling	77256	77405	150	3_15134515	3_15709653	0.03401
Marbling	77463	77612	150	3_15937486	3_16493361	0.00805
Marbling	77627	77776	150	3_16580756	3_17008923	0.03245
Marbling	77802	77951	150	3_17112878	3_17624301	0.03677
Marbling	77978	78127	150	3_17736834	3_18476486	0.12092
Marbling	78254	78403	150	3_19150674	3_19669848	0.03354
Marbling	78448	78597	150	3_19829178	3_21393793	0.01412
Marbling	78598	78598	1	3_21396898	3_21396898	0.00000
Marbling	78742	78891	150	4_1308349	4_2352115	0.05714
Marbling	78892	79041	150	4_2352750	4_3187994	0.03066
Marbling	79066	79215	150	4_3233653	4_3952710	0.01048
Marbling	79230	79379	150	4_4021924	4_4633421	0.01592
Marbling	79526	79675	150	4_5280903	4_6194064	0.02368
Marbling	79676	79825	150	4_6200785	4_6782877	0.04540
Marbling	79826	79975	150	4_6788550	4_7238963	0.01180
Marbling	79977	80126	150	4_7242273	4_7938604	0.00780
Marbling	80132	80281	150	4_7949769	4_8541255	0.01935
Marbling	80309	80458	150	4_8734987	4_9615916	0.02096
Marbling	80570	80719	150	4_10176949	4_11012502	0.00417
Marbling	80735	80884	150	4_11101236	4_11737376	0.00740
Marbling	80890	81039	150	4_11775241	4_12660024	0.01789
Marbling	81075	81224	150	4_12915743	4_13855353	0.00922
Marbling	81225	81374	150	4_13860606	4_14652307	0.04851
Marbling	81385	81534	150	4_14774289	4_15400132	0.00787
Marbling	81537	81686	150	4_15410189	4_16133962	0.07518
Marbling	81705	81854	150	4_16373157	4_17265172	0.02523
Marbling	81885	82034	150	4_17303855	4_17858900	0.02634
Marbling	82141	82290	150	4_18429641	4_18994152	0.05098
Marbling	82293	82442	150	4_19018501	4_19721076	0.01655
Marbling	82537	82686	150	4_20282948	4_21275471	0.01778
Marbling	82736	82885	150	4_21531347	4_22533489	0.01912
Marbling	82926	83075	150	4_22739950	4_23697216	0.01969
Marbling	83173	83322	150	4_24403195	4_25221295	0.03985
Marbling	83454	83603	150	4_26147009	4_27063724	0.02476
Marbling	83652	83801	150	4_27280732	4_28126227	0.01904
Marbling	83816	83965	150	4_28274193	4_29195616	0.00875
Marbling	83987	84136	150	4_29455761	4_30475296	0.01308
Marbling	84138	84287	150	4_30480380	4_31158307	0.03048
Marbling	84341	84490	150	4_31379250	4_32452586	0.00725
Marbling	84491	84640	150	4_32456670	4_33811125	0.02496
Marbling	84770	84919	150	4_34784145	4_35817072	0.11004
Marbling	84950	85099	150	4_35993068	4_36837125	0.03049
Marbling	85102	85251	150	4_36843416	4_37836651	0.02409
Marbling	85264	85413	150	4_37914157	4_38740350	0.01141
Marbling	85429	85578	150	4_38937961	4_40283493	0.01552
Marbling	85668	85817	150	4_40983188	4_42103377	0.02787
Marbling	85871	86020	150	4_42660924	4_43481123	0.00806
Marbling	86088	86237	150	4_44307660	4_45103652	0.02570
Marbling	86308	86457	150	4_45600973	4_46313628	0.01592
Marbling	86460	86609	150	4_46337856	4_47179643	0.00406
Marbling	86622	86771	150	4_47215713	4_48016501	0.02521
Marbling	86777	86926	150	4_48047409	4_49026290	0.06862
Marbling	87058	87207	150	4_49739557	4_50547931	0.09842
Marbling	87223	87372	150	4_50647369	4_51486533	0.05040
Marbling	87414	87563	150	4_51743731	4_52631596	0.04198
Marbling	87571	87720	150	4_52649605	4_53826820	0.01931
Marbling	87722	87871	150	4_53854661	4_55336882	0.04414
Marbling	88013	88162	150	4_56306996	4_57368821	0.08307
Marbling	88277	88426	150	4_58409445	4_59464624	0.03429
Marbling	88538	88687	150	4_60197804	4_61051517	0.05298
Marbling	88688	88837	150	4_61054503	4_61881431	0.01408
Marbling	88839	88988	150	4_61911381	4_63303113	0.02127
Marbling	89131	89280	150	4_64680559	4_65727477	0.02366
Marbling	89374	89523	150	4_66092359	4_67047601	0.04917
Marbling	89547	89696	150	4_67172763	4_68370945	0.01169
Marbling	89699	89848	150	4_68390997	4_69520664	0.04303
Marbling	89902	90051	150	4_69822940	4_70462615	0.02647
Marbling	90122	90271	150	4_70686821	4_71290267	0.02366
Marbling	90308	90457	150	4_71501438	4_72603611	0.01394
Marbling	90462	90611	150	4_72615645	4_73549456	0.00738
Marbling	90625	90774	150	4_73605705	4_74536993	0.03150
Marbling	90809	90958	150	4_74740532	4_75547615	0.00766
Marbling	90969	91118	150	4_75591067	4_76539396	0.00723
Marbling	91184	91333	150	4_76981132	4_77655595	0.10101
Marbling	91480	91629	150	4_78336132	4_79324525	0.05083
Marbling	91634	91783	150	4_79336227	4_80339733	0.00592
Marbling	91857	92006	150	4_80778058	4_81605065	0.06167
Marbling	92009	92158	150	4_81611920	4_82381192	0.02194
Marbling	92181	92330	150	4_82449029	4_83135340	0.01232
Marbling	92331	92480	150	4_83146599	4_83960430	0.02792
Marbling	92515	92664	150	4_84411772	4_85436402	0.00940
Marbling	92747	92896	150	4_85884284	4_86471847	0.01363
Marbling	92899	93048	150	4_86477996	4_87198977	0.00305
Marbling	93058	93207	150	4_87259629	4_88031589	0.03300
Marbling	93285	93434	150	4_88559249	4_89440996	0.02400
Marbling	93481	93630	150	4_89843901	4_90644356	0.04896
Marbling	93729	93878	150	4_91167074	4_91780030	0.05468
Marbling	93919	94068	150	4_91959500	4_92300284	0.05706
Marbling	94071	94220	150	4_92313904	4_92948620	0.02070
Marbling	94271	94420	150	4_93264235	4_94150629	0.03052
Marbling	94535	94684	150	4_95020715	4_95869291	0.18403
Marbling	94685	94834	150	4_95870802	4_96551087	0.02866
Marbling	94888	95037	150	4_96725762	4_97326366	0.02906
Marbling	95071	95220	150	4_97411446	4_98000620	0.04156
Marbling	95315	95464	150	4_98337199	4_99022180	0.01321
Marbling	95513	95662	150	4_99297648	4_332754	0.04845
Marbling	95669	95818	150	4_358450	4_865751	0.05649
Marbling	95933	96082	150	4_1435787	4_1994333	0.01710
Marbling	96154	96303	150	4_2178103	4_2840699	0.02560
Marbling	96343	96492	150	4_3163219	4_3802010	0.07194
Marbling	96493	96642	150	4_3802566	4_4600062	0.00607
Marbling	96650	96799	150	4_4621249	4_5373499	0.02544
Marbling	96815	96964	150	4_5488854	4_6005846	0.00329
Marbling	97001	97150	150	4_6178491	4_6886831	0.01075
Marbling	97153	97302	150	4_6897626	4_7734361	0.00772
Marbling	97303	97452	150	4_7735694	4_8439700	0.01958
Marbling	97470	97619	150	4_8501280	4_9044033	0.02762
Marbling	97690	97839	150	4_9404493	4_10284997	0.00924
Marbling	97841	97990	150	4_10296675	4_10856229	0.01943
Marbling	98023	98172	150	4_11014567	4_11679448	0.02317
Marbling	98188	98337	150	4_11742866	4_12228610	0.01958
Marbling	98393	98542	150	4_12407963	4_12898210	0.05208
Marbling	98543	98692	150	4_12907367	4_13614764	0.02388
Marbling	98704	98853	150	4_13772916	4_14625641	0.00651
Marbling	98902	99051	150	4_14780384	4_15240537	0.03355
Marbling	99065	99214	150	4_15280336	4_15858451	0.05432
Marbling	99354	99503	150	4_16361402	4_16949700	0.04232
Marbling	99617	99766	150	4_17267350	4_17578023	0.05753
Marbling	99853	100002	150	4_17813163	4_18387217	0.01553
Marbling	100042	100191	150	4_18539039	4_19279928	0.11890
Marbling	100209	100358	150	4_19356477	4_20635950	0.00529
Marbling	100432	100581	150	5_826829	5_1533107	0.01497
Marbling	100583	100732	150	5_1544611	5_2144981	0.00679
Marbling	100827	100976	150	5_2804629	5_3877491	0.00930
Marbling	101023	101172	150	5_4152918	5_4777460	0.03903
Marbling	101174	101323	150	5_4781566	5_5340230	0.01568
Marbling	101327	101476	150	5_5364996	5_6160875	0.01175
Marbling	101553	101702	150	5_6497108	5_7100316	0.01177
Marbling	101706	101855	150	5_7126919	5_8059942	0.00495
Marbling	101856	102005	150	5_8063248	5_9094375	0.02026
Marbling	102006	102155	150	5_9097497	5_10173093	0.12938
Marbling	102202	102351	150	5_10488276	5_11101877	0.04006
Marbling	102355	102504	150	5_11115039	5_11730145	0.08674
Marbling	102547	102696	150	5_12061825	5_12555719	0.02341
Marbling	102704	102853	150	5_12594314	5_13176157	0.07039
Marbling	102928	103077	150	5_13585548	5_14709575	0.03466
Marbling	103082	103231	150	5_14725358	5_15644261	0.05633
Marbling	103232	103381	150	5_15645025	5_16352844	0.21368
Marbling	103382	103531	150	5_16357425	5_17342618	0.05991
Marbling	103553	103702	150	5_17466196	5_18362070	0.09643
Marbling	103721	103870	150	5_18497231	5_19379603	0.04576
Marbling	103871	104020	150	5_19380619	5_20165409	0.08275
Marbling	104062	104211	150	5_20290003	5_21094870	0.01540
Marbling	104222	104371	150	5_21154969	5_21962236	0.04288
Marbling	104487	104636	150	5_22598430	5_23151449	0.04278
Marbling	104685	104834	150	5_23623471	5_24395055	0.02697
Marbling	104835	104984	150	5_24399109	5_25076448	0.00539
Marbling	104987	105136	150	5_25092682	5_26852786	0.03887
Marbling	105137	105286	150	5_26857637	5_27546172	0.19692
Marbling	105296	105445	150	5_27633265	5_28367917	0.03693
Marbling	105516	105665	150	5_28790575	5_29747737	0.03785
Marbling	105767	105916	150	5_30171521	5_31326246	0.04599
Marbling	105918	106067	150	5_31349253	5_32177734	112409
Marbling	106069	106218	150	5_32185633	5_32820362	0.09210
Marbling	106277	106426	150	5_33055728	5_33759730	0.02721
Marbling	106530	106679	150	5_34192005	5_35234222	0.46182
Marbling	106698	106847	150	5_35310984	5_36101259	0.16592
Marbling	106904	107053	150	5_36428480	5_37363784	0.02107
Marbling	107079	107228	150	5_37572235	5_38178699	0.01470
Marbling	107331	107480	150	5_38920309	5_39768519	0.04319
Marbling	107530	107679	150	5_40177348	5_41135470	0.04041
Marbling	107708	107857	150	5_41335368	5_42258892	0.03748
Marbling	107938	108087	150	5_42768016	5_43780992	0.06195
Marbling	108154	108303	150	5_44080148	5_44891725	0.05366
Marbling	108370	108519	150	5_45215432	5_45844676	0.16152
Marbling	108544	108693	150	5_46078628	5_46740778	0.03556
Marbling	108766	108915	150	5_47069837	5_47926421	0.40808
Marbling	109038	109187	150	5_49018256	5_49757311	0.05002
Marbling	109230	109379	150	5_49938364	5_50756280	0.13916
Marbling	109381	109530	150	5_50776529	5_51470519	0.01917
Marbling	109543	109692	150	5_51598512	5_52627658	0.08031
Marbling	109792	109941	150	5_53600273	5_54569105	0.11123
Marbling	109943	110092	150	5_54579823	5_55477393	0.01360
Marbling	110118	110267	150	5_55930305	5_57751697	0.02303
Marbling	110317	110466	150	5_58553013	5_60564289	0.05508
Marbling	110488	110637	150	5_60608513	5_61896542	0.02322
Marbling	110643	110792	150	5_61951262	5_62644905	0.21375
Marbling	110809	110958	150	5_62781989	5_63624918	0.01998
Marbling	110999	111148	150	5_63824080	5_64884394	0.13713
Marbling	111214	111363	150	5_65210269	5_66231185	0.04733
Marbling	111472	111621	150	5_67153683	5_67853464	0.37010
Marbling	111640	111789	150	5_67957437	5_68584020	0.03862
Marbling	111817	111966	150	5_68620356	5_69478777	0.59773
Marbling	111976	112125	150	5_69529082	5_70548013	0.05252
Marbling	112142	112291	150	5_70731422	5_71317140	0.10756
Marbling	112292	112441	150	5_71327078	5_72158142	0.01158
Marbling	112531	112680	150	5_72504119	5_73235914	0.05939
Marbling	112688	112837	150	5_73294080	5_74068542	0.05061
Marbling	112891	113040	150	5_74262523	5_75174140	0.14893
Marbling	113068	113217	150	5_75270058	5_76081161	0.05975
Marbling	113242	113391	150	5_76214455	5_77325534	0.52581
Marbling	113392	113541	150	5_77327374	5_78155090	0.05460
Marbling	113622	113771	150	5_78674778	5_79640097	0.02784
Marbling	113774	113923	150	5_79650407	5_80647083	0.01804
Marbling	113963	114112	150	5_80933985	5_82143463	0.07359
Marbling	114119	114268	150	5_82181994	5_82815888	0.03395
Marbling	114316	114465	150	5_83010403	5_83850358	0.01690
Marbling	114499	114648	150	5_84006347	5_84905500	0.00768
Marbling	114736	114885	150	5_85347208	5_85940117	0.01405
Marbling	114918	115067	150	5_86059643	5_87023231	0.03192
Marbling	115178	115327	150	5_87562310	5_88470501	0.11616
Marbling	115343	115492	150	5_88584218	5_89335444	0.02660
Marbling	115571	115720	150	5_89712474	5_90791143	0.01663
Marbling	115735	115884	150	5_90847774	5_91558292	0.03408
Marbling	115920	116069	150	5_91768246	5_92576706	0.08333
Marbling	116070	116219	150	5_92581958	5_93953156	0.01697
Marbling	116327	116476	150	5_94468267	5_95223561	0.02246
Marbling	116567	116716	150	5_95829800	5_96596215	0.01191
Marbling	116717	116866	150	5_96599478	5_97048368	0.04245
Marbling	116983	117132	150	5_97486272	5_98221580	0.03642
Marbling	117134	117283	150	5_98228062	5_99046251	0.01554
Marbling	117329	117478	150	5_99308028	5_273757	0.08428
Marbling	117618	117767	150	5_1172087	5_1678571	0.21241
Marbling	117770	117919	150	5_1707994	5_2803398	0.00746
Marbling	117920	118069	150	5_2805755	5_4291196	0.06658
Marbling	118102	118251	150	5_4458910	5_4969179	0.03368
Marbling	118252	118401	150	5_4978376	5_5564701	0.05950
Marbling	118548	118697	150	5_6521082	5_7071388	0.01978
Marbling	118735	118884	150	5_7198762	5_7970789	0.01160
Marbling	118952	119101	150	5_8457683	5_9282342	0.01303
Marbling	119153	119302	150	5_9525396	5_10579796	0.01178
Marbling	119309	119458	150	5_10662181	5_11465218	0.01946
Marbling	119473	119622	150	5_11527631	5_13271733	0.01478
Marbling	119715	119864	150	5_13691098	5_14770307	0.03364
Marbling	119870	120019	150	5_14842581	5_15458848	0.04279
Marbling	120031	120180	150	5_15503145	5_16162350	0.02574
Marbling	120309	120458	150	5_16730610	5_17817782	0.01793
Marbling	120474	120623	150	5_17851270	5_18450062	0.01320
Marbling	120634	120783	150	5_18501191	5_18925823	0.01708
Marbling	120800	120949	150	5_18992608	5_19488461	0.03413
Marbling	120964	121113	150	5_19573695	5_20593468	0.03951
Marbling	121116	121164	49	5_20611631	5_21083487	0.00379
Marbling	121212	121361	150	6_625405	6_1436945	0.08010
Marbling	121380	121529	150	6_1487449	6_2330321	0.01460
Marbling	121598	121747	150	6_2724302	6_3526819	0.10779
Marbling	121888	122037	150	6_4221438	6_5129787	0.01423
Marbling	122052	122201	150	6_5234762	6_7457354	0.06948
Marbling	122218	122367	150	6_7510589	6_8025698	0.09315
Marbling	122368	122517	150	6_8031958	6_8781237	0.03033
Marbling	122642	122791	150	6_9688961	6_10554664	0.01202
Marbling	122792	122941	150	6_10555377	6_11440762	0.08761
Marbling	122960	123109	150	6_11605279	6_12222705	0.01377
Marbling	123198	123347	150	6_12548185	6_13110462	0.03487
Marbling	123360	123509	150	6_13147444	6_13838201	0.00838
Marbling	123519	123668	150	6_13857569	6_14323782	0.02426
Marbling	123675	123824	150	6_14338767	6_14984258	0.07125
Marbling	123845	123994	150	6_15085496	6_16196001	0.09738
Marbling	124039	124188	150	6_16485454	6_16941682	0.01659
Marbling	124191	124340	150	6_16948256	6_17721083	0.02741
Marbling	124363	124512	150	6_17807194	6_18725677	0.03773
Marbling	124513	124662	150	6_18729795	6_19386664	0.08074
Marbling	124794	124943	150	6_20185096	6_20871361	0.02249
Marbling	124980	125129	150	6_21092519	6_21998823	0.02412
Marbling	125134	125283	150	6_22052533	6_23008262	0.18416
Marbling	125284	125433	150	6_23009212	6_23621943	0.04139
Marbling	125479	125628	150	6_23882054	6_24715108	0.02890
Marbling	125728	125877	150	6_25171853	6_25965099	0.02566
Marbling	125884	126033	150	6_25989186	6_26859131	0.09855
Marbling	126045	126194	150	6_26903812	6_27560056	0.02178
Marbling	126235	126384	150	6_27773601	6_28425025	0.02002
Marbling	126516	126665	150	6_28983839	6_29772166	0.02054
Marbling	126666	126815	150	6_29781016	6_30501767	0.02403
Marbling	126816	126965	150	6_30502409	6_31272813	0.08263
Marbling	126967	127116	150	6_31277510	6_32006957	0.01999
Marbling	127142	127291	150	6_32120349	6_32789208	0.02716
Marbling	127364	127513	150	6_33120993	6_33809496	0.08098
Marbling	127514	127663	150	6_33814508	6_34859712	0.01621
Marbling	127676	127825	150	6_34996021	6_35721476	0.00423
Marbling	127891	128040	150	6_36021783	6_36793190	0.01040
Marbling	128185	128334	150	6_37592972	6_38366100	0.03708
Marbling	128361	128510	150	6_38538611	6_39342988	0.00358
Marbling	128512	128661	150	6_39356766	6_40058216	0.02136
Marbling	128731	128880	150	6_40581465	6_41392191	0.04370
Marbling	128984	129133	150	6_41900296	6_42432669	0.01087
Marbling	129144	129293	150	6_42518418	6_43382667	0.05068
Marbling	129328	129477	150	6_43471430	6_44069479	0.02393
Marbling	129500	129649	150	6_44128826	6_44776158	0.06499
Marbling	129658	129807	150	6_44815890	6_45440921	0.00473
Marbling	129825	129974	150	6_45509407	6_46171876	0.02527
Marbling	130077	130226	150	6_46611756	6_47051796	0.01419
Marbling	130307	130456	150	6_47543802	6_48174103	0.01422
Marbling	130514	130663	150	6_48428711	6_49212981	0.02006
Marbling	130704	130853	150	6_49389352	6_50101606	0.00817
Marbling	130892	131041	150	6_50386764	6_51065999	0.04358
Marbling	131055	131204	150	6_51196087	6_51935463	0.02266
Marbling	131210	131359	150	6_51964857	6_52977553	0.01603
Marbling	131390	131539	150	6_53231109	6_54228452	0.03566
Marbling	131618	131767	150	6_54722839	6_55468187	0.18141
Marbling	131837	131986	150	6_55984257	6_56917370	0.04142
Marbling	132040	132189	150	6_57280076	6_57977039	0.08668
Marbling	132241	132390	150	6_58164135	6_58719900	0.04968
Marbling	132493	132642	150	6_59056972	6_60004504	0.02418
Marbling	132683	132832	150	6_60631935	6_61476921	0.01219
Marbling	132974	133123	150	6_61968198	6_62669200	0.15827
Marbling	133151	133300	150	6_62815314	6_63521841	0.04352
Marbling	133302	133451	150	6_63530303	6_64700466	0.01502
Marbling	133480	133629	150	6_64777697	6_65838182	0.03045
Marbling	133657	133806	150	6_66090269	6_66858247	0.02109
Marbling	133886	134035	150	6_67218464	6_68071454	0.23011
Marbling	134135	134284	150	6_68618232	6_69331821	0.03505
Marbling	134286	134435	150	6_69341176	6_70170906	0.00624
Marbling	134436	134585	150	6_70183563	6_70684196	0.06034
Marbling	134599	134748	150	6_70726428	6_71293044	0.21742
Marbling	134776	134925	150	6_71401858	6_72174440	0.04335
Marbling	134938	135087	150	6_72236918	6_73025585	0.01165
Marbling	135135	135284	150	6_73230118	6_74311022	0.06845
Marbling	135285	135434	150	6_74315095	6_75094496	0.14582
Marbling	135442	135591	150	6_75129525	6_76182644	0.04279
Marbling	135629	135778	150	6_76525729	6_77726171	0.07455
Marbling	135812	135961	150	6_78059913	6_79181388	0.00721
Marbling	136005	136154	150	6_79389382	6_80651591	0.03802
Marbling	136159	136308	150	6_80665501	6_81493316	0.20254
Marbling	136380	136529	150	6_81721585	6_82760040	0.04507
Marbling	136551	136700	150	6_82896236	6_83919789	0.07990
Marbling	136723	136872	150	6_84042568	6_84993780	0.02215
Marbling	136913	137062	150	6_85196301	6_86160191	0.00593
Marbling	137063	137212	150	6_86161787	6_87355936	0.03201
Marbling	137217	137366	150	6_87380313	6_88343757	0.10047
Marbling	137445	137594	150	6_88628565	6_89243676	0.04998
Marbling	137668	137817	150	6_89514569	6_90702554	0.31335
Marbling	137818	137967	150	6_90704782	6_91343391	0.03074
Marbling	138114	138263	150	6_91875429	6_92612146	0.02856
Marbling	138272	138421	150	6_92689210	6_93049841	0.06468
Marbling	138494	138643	150	6_93239877	6_93728823	0.07945
Marbling	138781	138930	150	6_94528500	6_95031914	0.04167
Marbling	138952	139101	150	6_95124910	6_95812833	0.03830
Marbling	139136	139285	150	6_95943726	6_96649655	0.03514
Marbling	139381	139530	150	6_97234396	6_98003593	0.02155
Marbling	139536	139685	150	6_98011766	6_98609748	0.00670
Marbling	139686	139835	150	6_98613464	6_99183718	0.00332
Marbling	139852	140001	150	6_99221515	6_99904403	0.02222
Marbling	140074	140223	150	6_311803	6_1072326	0.02790
Marbling	140327	140476	150	6_1921411	6_2481331	0.00802
Marbling	140608	140757	150	6_3126295	6_3719830	0.02150
Marbling	140769	140918	150	6_3752356	6_4412583	0.01148
Marbling	140945	141094	150	6_4495385	6_4999742	0.00787
Marbling	141095	141244	150	6_5000328	6_5497810	0.00591
Marbling	141248	141397	150	6_5527486	6_6190332	0.03212
Marbling	141494	141643	150	6_6493460	6_7141490	0.00669
Marbling	141646	141795	150	6_7157097	6_7641124	0.00486
Marbling	141799	141948	150	6_7665159	6_8619794	0.01195
Marbling	141950	142099	150	6_8621240	6_9419395	0.05500
Marbling	142165	142314	150	6_9876149	6_10339740	0.01590
Marbling	142323	142472	150	6_10351890	6_10827798	0.00288
Marbling	142485	142634	150	6_10884096	6_11411917	0.01426
Marbling	142673	142822	150	6_11563226	6_12395618	0.00368
Marbling	142844	142993	150	6_12480923	6_13407977	0.05245
Marbling	143060	143209	150	6_13788682	6_14302821	0.00965
Marbling	143275	143424	150	6_14590231	6_15524635	0.00737
Marbling	143443	143592	150	6_15708567	6_16251960	0.09378
Marbling	143602	143751	150	6_16301528	6_17005680	0.04026
Marbling	143883	144032	150	6_17559567	6_18252961	0.04529
Marbling	144112	144261	150	6_18459630	6_18819389	0.01233
Marbling	144300	144449	150	6_19022717	6_19454666	0.03413
Marbling	144596	144745	150	7_957229	7_1653955	0.01314
Marbling	144751	144900	150	7_1694582	7_2336867	0.08839
Marbling	144902	145051	150	7_2353599	7_3020183	0.03971
Marbling	145110	145259	150	7_3349025	7_3956572	0.03322
Marbling	145276	145425	150	7_3980755	7_4620762	0.02965
Marbling	145541	145690	150	7_5253545	7_5759688	0.03896
Marbling	145721	145870	150	7_5935173	7_6599373	0.01022
Marbling	145950	146099	150	7_7997468	7_8755278	0.05718
Marbling	146129	146278	150	7_8974844	7_11853082	0.01793
Marbling	146418	146567	150	7_12940209	7_13515050	0.01940
Marbling	146617	146766	150	7_13829939	7_14419266	0.01045
Marbling	146802	146951	150	7_14572356	7_15299656	0.04468
Marbling	147087	147236	150	7_16111317	7_16594243	0.05746
Marbling	147312	147461	150	7_16906354	7_17631116	0.01373
Marbling	147507	147656	150	7_17818466	7_18590181	0.04138
Marbling	147657	147806	150	7_18595054	7_19584479	0.01240
Marbling	147877	148026	150	7_20024679	7_20743200	0.02059
Marbling	148027	148176	150	7_20760875	7_21723859	0.00788
Marbling	148249	148398	150	7_22247741	7_23546816	0.01086
Marbling	148466	148615	150	7_24025844	7_25151001	0.09977
Marbling	148619	148768	150	7_25168185	7_26003870	0.00326
Marbling	148771	148920	150	7_26008885	7_26653715	0.02546
Marbling	149015	149164	150	7_27197393	7_27707325	0.02705
Marbling	149201	149350	150	7_27804230	7_28513851	0.00969
Marbling	149354	149503	150	7_28532209	7_29305473	0.06168
Marbling	149635	149784	150	7_30032396	7_30710413	0.04738
Marbling	149822	149971	150	7_30937636	7_31686041	0.01629
Marbling	150104	150253	150	7_32275560	7_32943045	0.08050
Marbling	150275	150424	150	7_33061862	7_33987632	0.04536
Marbling	150523	150672	150	7_34530600	7_35254649	0.03765
Marbling	150682	150831	150	7_35343251	7_35902041	0.31608
Marbling	150934	151083	150	7_36426833	7_37091539	0.14429
Marbling	151215	151364	150	7_37820674	7_38458456	0.12700
Marbling	151369	151518	150	7_38484594	7_39194154	0.04831
Marbling	151528	151677	150	7_39229576	7_40572826	0.07646
Marbling	151794	151943	150	7_41037882	7_41658729	0.18115
Marbling	152005	152154	150	7_41837232	7_42700381	0.21895
Marbling	152193	152342	150	7_43461414	7_44449912	0.12127
Marbling	152358	152507	150	7_44500376	7_45523363	0.00997
Marbling	152578	152727	150	7_45889904	7_46577149	0.03036
Marbling	152772	152921	150	7_46694393	7_47146021	0.14724
Marbling	152923	153072	150	7_47162335	7_48047375	0.01239
Marbling	153090	153239	150	7_48152291	7_48812901	0.02619
Marbling	153295	153444	150	7_49067289	7_49896132	0.02614
Marbling	153507	153656	150	7_50187658	7_50709941	0.04388
Marbling	153659	153808	150	7_50719773	7_52154180	0.01361
Marbling	153841	153990	150	7_53303980	7_54160135	0.02838
Marbling	154026	154175	150	7_54358819	7_55267463	0.00681
Marbling	154227	154376	150	7_55707087	7_56530525	0.16491
Marbling	154408	154557	150	7_56832462	7_57743678	0.01151
Marbling	154558	154707	150	7_57747035	7_58537869	0.04976
Marbling	154787	154936	150	7_58912872	7_59878179	0.01397
Marbling	155020	155169	150	7_60262991	7_60969176	0.03054
Marbling	155175	155324	150	7_61011379	7_61477243	0.01094
Marbling	155325	155474	150	7_61478217	7_62106125	0.05943
Marbling	155493	155642	150	7_62155026	7_62944351	0.01005
Marbling	155644	155793	150	7_62951920	7_63395363	0.04937
Marbling	155918	156067	150	7_63945578	7_64461134	0.05781
Marbling	156069	156218	150	7_64472010	7_64957434	0.02839
Marbling	156258	156407	150	7_65073307	7_65571263	0.04599
Marbling	156411	156560	150	7_65589863	7_66281885	0.00860
Marbling	156571	156720	150	7_66328623	7_66957819	0.02778
Marbling	156792	156941	150	7_67118346	7_67629109	0.06045
Marbling	156942	157091	150	7_67634539	7_68377928	0.02299
Marbling	157131	157280	150	7_68597751	7_69238443	0.04640
Marbling	157281	157430	150	7_69243391	7_69770035	0.01486
Marbling	157557	157706	150	7_70402362	7_71206172	0.02039
Marbling	157716	157865	150	7_71228655	7_72413555	0.01539
Marbling	157880	158029	150	7_72449626	7_73122585	0.05625
Marbling	158031	158180	150	7_73132425	7_73621419	0.00715
Marbling	158262	158411	150	7_73941593	7_74699048	0.01950
Marbling	158412	158561	150	7_74702596	7_75454444	0.01015
Marbling	158567	158716	150	7_75477537	7_76297097	0.00890
Marbling	158717	158866	150	7_76308765	7_77053956	0.08663
Marbling	158950	159099	150	7_77499426	7_78247906	0.07062
Marbling	159157	159306	150	7_78554211	7_79664723	0.03311
Marbling	159342	159491	150	7_79926541	7_80709398	0.02856
Marbling	159597	159746	150	7_81299238	7_81881380	0.01459
Marbling	159761	159910	150	7_81953351	7_82368681	0.02511
Marbling	159919	160068	150	7_82380363	7_82826071	0.00726
Marbling	160069	160218	150	7_82827372	7_83360885	0.00236
Marbling	160224	160373	150	7_83376018	7_83934337	0.00446
Marbling	160415	160564	150	7_84131649	7_84747562	0.04167
Marbling	160603	160752	150	7_84887500	7_85696252	0.01664
Marbling	160867	161016	150	7_86364274	7_86961366	0.01523
Marbling	161069	161218	150	7_87262996	7_88366065	0.01778
Marbling	161219	161368	150	7_88373983	7_89021825	0.00451
Marbling	161369	161518	150	7_89025528	7_89867010	0.01268
Marbling	161531	161680	150	7_89975519	7_90663511	0.01044
Marbling	161749	161898	150	7_91014170	7_91667428	0.01083
Marbling	161917	162066	150	7_91759875	7_92699520	0.02353
Marbling	162092	162241	150	7_92802476	7_94024811	0.00831
Marbling	162295	162444	150	7_94370191	7_95189260	0.02865
Marbling	162514	162663	150	7_95738772	7_96451839	0.08501
Marbling	162680	162829	150	7_96546443	7_97130968	0.03450
Marbling	162834	162983	150	7_97164965	7_98013150	0.01822
Marbling	163074	163223	150	7_98390513	7_98764868	0.37947
Marbling	163239	163388	150	7_98799246	7_99404479	0.17783
Marbling	163390	163539	150	7_99423887	7_210254	0.05072
Marbling	163578	163727	150	7_444154	7_1497350	0.00631
Marbling	163730	163879	150	7_1519066	7_2375840	0.01038
Marbling	163882	164031	150	7_2408020	7_3227241	0.03010
Marbling	164074	164223	150	7_3425885	7_4126631	0.03788
Marbling	164248	164397	150	7_4236076	7_4907624	0.06278
Marbling	164522	164671	150	7_5402551	7_6263323	0.05082
Marbling	164724	164873	150	7_6631625	7_7678719	0.00501
Marbling	164876	165025	150	7_7685522	7_8585001	0.02159
Marbling	165085	165234	150	7_8913983	7_9387531	0.00559
Marbling	165238	165387	150	7_9393116	7_10062646	0.03599
Marbling	165390	165539	150	7_10084518	7_10768150	0.01082
Marbling	165679	165828	150	7_11295648	7_11922157	0.02232
Marbling	165829	165947	119	7_11930816	7_12625419	0.01448
Marbling	165948	166097	150	8_20855	8_750140	0.02642
Marbling	166119	166268	150	8_823025	8_1414782	0.01630
Marbling	166363	166512	150	8_1754733	8_2349014	0.03085
Marbling	166658	166807	150	8_3165842	8_3868369	0.06542
Marbling	166811	166960	150	8_3880175	8_4506963	0.04968
Marbling	167000	167149	150	8_4709988	8_5314723	0.14878
Marbling	167158	167307	150	8_5332159	8_5969042	0.05473
Marbling	167349	167498	150	8_6134091	8_6940696	0.01348
Marbling	167530	167679	150	8_7224628	8_7804355	0.01755
Marbling	167797	167946	150	8_8165702	8_8773028	0.04281
Marbling	167971	168120	150	8_8846147	8_9370220	0.03665
Marbling	168127	168276	150	8_9391383	8_10122720	0.00892
Marbling	168294	168443	150	8_10218820	8_10728918	0.03287
Marbling	168462	168611	150	8_10778533	8_11378343	0.01772
Marbling	168624	168773	150	8_11434557	8_12299184	0.02296
Marbling	168774	168923	150	8_12307752	8_13274014	0.06549
Marbling	168936	169085	150	8_13364507	8_14353428	0.01008
Marbling	169102	169251	150	8_14520695	8_15334750	0.02266
Marbling	169346	169495	150	8_15908996	8_16625669	0.01189
Marbling	169509	169658	150	8_16712474	8_17308734	0.06649
Marbling	169765	169914	150	8_17777469	8_18478012	0.01689
Marbling	169997	170146	150	8_18989046	8_19882341	0.02598
Marbling	170244	170393	150	8_20501871	8_21373475	0.04498
Marbling	170443	170592	150	8_21860463	8_23168545	0.04444
Marbling	170596	170745	150	8_23267510	8_23972623	0.03428
Marbling	170824	170973	150	8_24288969	8_24953407	0.03802
Marbling	171120	171269	150	8_25929642	8_26735992	0.04336
Marbling	171348	171497	150	8_27305880	8_27894319	0.07812
Marbling	171590	171739	150	8_28263612	8_28980357	0.06556
Marbling	171788	171937	150	8_29146108	8_29754915	0.08971
Marbling	172058	172207	150	8_30363234	8_31128506	0.14093
Marbling	172217	172366	150	8_31170358	8_31821344	0.02449
Marbling	172440	172589	150	8_32306962	8_33684021	0.03099
Marbling	172702	172851	150	8_34558794	8_35242260	0.02762
Marbling	172860	173009	150	8_35309428	8_36053014	0.06168
Marbling	173014	173163	150	8_36066528	8_36711883	0.04623
Marbling	173242	173391	150	8_37047449	8_37758227	0.05561
Marbling	173406	173555	150	8_37852991	8_38531838	0.02329
Marbling	173588	173737	150	8_38619650	8_39537430	0.04171
Marbling	173738	173887	150	8_39541982	8_40449645	0.04518
Marbling	174012	174161	150	8_40974337	8_41718082	0.06749
Marbling	174263	174412	150	8_42126519	8_42885178	0.01961
Marbling	174440	174589	150	8_42995381	8_43665443	0.00806
Marbling	174596	174745	150	8_43693749	8_44303078	0.01971
Marbling	174823	174972	150	8_44692501	8_45458980	0.01585
Marbling	175104	175253	150	8_46020875	8_46550017	0.02951
Marbling	175317	175466	150	8_46852006	8_47391081	0.04333
Marbling	175482	175631	150	8_47510349	8_48223928	0.00701
Marbling	175633	175782	150	8_48229247	8_49037615	0.01824
Marbling	175835	175984	150	8_49219312	8_49964717	0.01412
Marbling	176012	176161	150	8_50118558	8_51036628	0.01847
Marbling	176306	176455	150	8_51627197	8_52287386	0.03832
Marbling	176476	176625	150	8_52388883	8_53014294	0.02232
Marbling	176660	176809	150	8_53146949	8_53993850	0.02985
Marbling	176812	176961	150	8_54012798	8_54604346	0.02158
Marbling	177061	177210	150	8_55051754	8_55740860	0.00746
Marbling	177324	177473	150	8_56289367	8_57448450	0.03510
Marbling	177474	177623	150	8_57451611	8_58225819	0.01900
Marbling	177649	177798	150	8_58409828	8_59236087	0.01264
Marbling	177835	177984	150	8_59405947	8_60189574	0.01811
Marbling	177990	178139	150	8_60217415	8_60926976	0.02518
Marbling	178211	178360	150	8_61256674	8_62023789	0.03415
Marbling	178506	178655	150	8_62961488	8_63667687	0.03556
Marbling	178759	178908	150	8_64011227	8_64542668	0.01649
Marbling	179016	179165	150	8_65058650	8_65734963	0.08706
Marbling	179274	179423	150	8_66476059	8_67154833	0.01998
Marbling	179530	179679	150	8_67577515	8_68222766	0.04023
Marbling	179763	179912	150	8_68517541	8_69061268	0.04168
Marbling	179927	180076	150	8_69118010	8_69706464	0.03069
Marbling	180172	180321	150	8_70285537	8_71287079	0.05481
Marbling	180336	180485	150	8_71307874	8_72123631	0.02111
Marbling	180602	180751	150	8_72937936	8_73811314	0.04382
Marbling	180753	180902	150	8_73816920	8_74446589	0.01126
Marbling	180903	181052	150	8_74451377	8_75318876	0.01495
Marbling	181082	181231	150	8_75472951	8_75966682	0.02000
Marbling	181237	181386	150	8_75987961	8_76797897	0.05422
Marbling	181389	181538	150	8_76814588	8_77487338	0.01995
Marbling	181612	181761	150	8_77857574	8_78491896	0.03587
Marbling	181806	181955	150	8_78753497	8_79534851	0.09224
Marbling	182008	182157	150	8_79769356	8_80696300	0.01880
Marbling	182162	182311	150	8_80717822	8_81714035	0.11928
Marbling	182371	182520	150	8_81997783	8_82536035	0.01772
Marbling	182571	182720	150	8_82786618	8_83747553	0.02074
Marbling	182789	182938	150	8_84142990	8_84936465	0.02154
Marbling	182974	183123	150	8_85223876	8_86013741	0.01723
Marbling	183124	183273	150	8_86016275	8_86743075	0.04988
Marbling	183338	183487	150	8_87212870	8_87884071	0.00982
Marbling	183497	183646	150	8_87965928	8_88880660	0.05724
Marbling	183753	183902	150	8_89523666	8_89969355	0.05230
Marbling	183932	184081	150	8_90110865	8_90834377	0.01866
Marbling	184098	184247	150	8_90934969	8_91633467	0.03530
Marbling	184345	184494	150	8_92129389	8_92781218	0.02284
Marbling	184562	184711	150	8_93072350	8_93985103	0.03351
Marbling	184832	184981	150	8_95090752	8_96171822	0.02589
Marbling	185131	185280	150	8_96767138	8_97452803	0.01150
Marbling	185346	185495	150	8_97869603	8_98549375	0.04105
Marbling	185606	185755	150	8_99039397	8_99710689	0.01627
Marbling	185761	185910	150	8_99746157	8_369614	0.03549
Marbling	185911	186060	150	8_372332	8_869044	0.01713
Marbling	186114	186263	150	8_1038624	8_1617724	0.03332
Marbling	186265	186414	150	8_1623187	8_2421530	0.02181
Marbling	186549	186698	150	8_3071856	8_3705722	0.04151
Marbling	186699	186848	150	8_3710137	8_4334719	0.00979
Marbling	186853	187002	150	8_4355268	8_4908780	0.01845
Marbling	187076	187225	150	8_5182874	8_5864241	0.02375
Marbling	187268	187417	150	8_6043171	8_6577754	0.02786
Marbling	187454	187603	150	8_6731985	8_7270692	0.04938
Marbling	187604	187753	150	8_7272311	8_7696843	0.01722
Marbling	187795	187944	150	8_7832933	8_8264283	0.13554
Marbling	187976	188125	150	8_8365403	8_8932062	0.04370
Marbling	188161	188310	150	8_9042840	8_9611130	0.02170
Marbling	188312	188461	150	8_9621490	8_13198728	0.01056
Marbling	188462	188463	2	8_13320764	8_13367096	0.00001
Marbling	188481	188630	150	9_408459	9_1709172	0.02182
Marbling	188631	188780	150	9_1710683	9_2984768	0.14388
Marbling	188871	189020	150	9_3667576	9_4770562	0.22626
Marbling	189021	189170	150	9_4780762	9_5747133	0.03579
Marbling	189285	189434	150	9_6518045	9_7336855	0.04056
Marbling	189447	189596	150	9_7402394	9_8005890	0.01429
Marbling	189638	189787	150	9_8164318	9_8746232	0.03275
Marbling	189789	189938	150	9_8759626	9_9498486	0.01264
Marbling	189939	190088	150	9_9503060	9_10403113	0.02293
Marbling	190228	190377	150	9_10960067	9_11685632	0.05014
Marbling	190419	190568	150	9_11788362	9_12403284	0.02062
Marbling	190630	190779	150	9_12628540	9_13466423	0.01092
Marbling	190822	190971	150	9_13612489	9_14457257	0.01432
Marbling	190992	191141	150	9_14645754	9_15260879	0.00570
Marbling	191148	191297	150	9_15281425	9_15884882	0.00678
Marbling	191381	191530	150	9_16281478	9_17124192	0.01407
Marbling	191653	191802	150	9_17812217	9_18494583	0.02167
Marbling	191858	192007	150	9_18986378	9_19769794	0.01261
Marbling	192020	192169	150	9_19882243	9_20884995	0.01979
Marbling	192270	192419	150	9_21622131	9_22327288	0.02613
Marbling	192420	192569	150	9_22328815	9_22961361	0.00416
Marbling	192632	192781	150	9_23427914	9_24071865	0.12315
Marbling	192792	192941	150	9_24120158	9_25059597	0.01561
Marbling	193077	193226	150	9_26007883	9_26612814	0.15003
Marbling	193229	193378	150	9_26619498	9_27611442	0.00793
Marbling	193389	193538	150	9_27636907	9_28176701	0.00507
Marbling	193539	193688	150	9_28184358	9_28888646	0.02162
Marbling	193835	193984	150	9_29628579	9_30517925	0.02120
Marbling	194066	194215	150	9_30957361	9_31820831	0.01095
Marbling	194321	194470	150	9_32367971	9_33002806	0.05006
Marbling	194600	194749	150	9_33379983	9_34136637	0.03382
Marbling	194752	194901	150	9_34147908	9_34937695	0.02233
Marbling	194905	195054	150	9_34945718	9_35600807	0.09840
Marbling	195055	195204	150	9_35601778	9_36330124	0.01000
Marbling	195209	195358	150	9_36356838	9_36804008	0.03747
Marbling	195447	195596	150	9_37128730	9_37890780	0.01027
Marbling	195635	195784	150	9_38047798	9_38841605	0.07452
Marbling	195788	195937	150	9_38870025	9_39345504	0.02086
Marbling	195941	196090	150	9_39371126	9_40291211	0.04790
Marbling	196099	196248	150	9_40353450	9_40979935	0.03492
Marbling	196395	196544	150	9_41749548	9_42556097	0.04022
Marbling	196555	196704	150	9_42601592	9_43344331	0.00528
Marbling	196706	196855	150	9_43354272	9_43968102	0.01558
Marbling	196898	197047	150	9_44096520	9_44965525	0.02418
Marbling	197181	197330	150	9_46027513	9_46816959	0.00564
Marbling	197376	197525	150	9_47201553	9_48183368	0.03926
Marbling	197611	197760	150	9_48610812	9_49396299	0.02572
Marbling	197874	198023	150	9_49974322	9_50612023	0.11258
Marbling	198137	198286	150	9_51304721	9_52268830	0.04311
Marbling	198296	198445	150	9_52350552	9_53237445	0.16471
Marbling	198537	198686	150	9_53720544	9_54668173	0.09477
Marbling	198746	198895	150	9_55129470	9_55936521	0.38077
Marbling	198897	199046	150	9_55961118	9_57123183	0.07645
Marbling	199057	199206	150	9_57201178	9_57866237	0.01447
Marbling	199218	199367	150	9_57949852	9_58716529	0.08774
Marbling	199496	199645	150	9_59405277	9_60180607	0.01998
Marbling	199649	199798	150	9_60198100	9_61062154	0.02641
Marbling	199825	199974	150	9_61229170	9_61876906	0.10920
Marbling	200012	200161	150	9_62112913	9_62967748	0.03168
Marbling	200186	200335	150	9_63182312	9_63964330	0.04660
Marbling	200448	200597	150	9_64570748	9_65297463	0.00921
Marbling	200615	200764	150	9_65370350	9_66030657	0.07774
Marbling	200765	200914	150	9_66032074	9_66513296	0.03432
Marbling	200927	201076	150	9_66592357	9_67351646	0.03923
Marbling	201079	201228	150	9_67363959	9_68140185	0.02631
Marbling	201242	201391	150	9_68167645	9_69015734	0.01155
Marbling	201449	201598	150	9_69448741	9_70255977	0.02607
Marbling	201610	201759	150	9_70313635	9_71089833	0.02831
Marbling	201793	201942	150	9_71315786	9_72143827	0.01509
Marbling	202011	202160	150	9_72576471	9_73482350	0.01757
Marbling	202175	202324	150	9_73535691	9_74253900	0.07515
Marbling	202466	202615	150	9_75094944	9_75753033	0.03656
Marbling	202681	202830	150	9_76058265	9_76657376	0.03012
Marbling	202980	203129	150	9_77340509	9_78284281	0.02707
Marbling	203140	203289	150	9_78346449	9_79395839	0.05537
Marbling	203291	203440	150	9_79404035	9_80449030	0.00367
Marbling	203442	203591	150	9_80479696	9_81123375	0.01555
Marbling	203605	203754	150	9_81161550	9_81721934	0.06949
Marbling	203755	203904	150	9_81731737	9_82711321	0.01743
Marbling	203906	204055	150	9_82737713	9_83417262	0.00964
Marbling	204064	204213	150	9_83462662	9_84123100	0.00441
Marbling	204253	204402	150	9_84426041	9_85027683	0.01202
Marbling	204445	204594	150	9_85295648	9_86288986	0.05115
Marbling	204595	204744	150	9_86297134	9_86931292	0.01689
Marbling	204822	204971	150	9_87297010	9_88000915	0.02692
Marbling	204976	205125	150	9_88042367	9_88683250	0.01119
Marbling	205126	205275	150	9_88687435	9_89431613	0.00517
Marbling	205277	205426	150	9_89440383	9_90021151	0.01634
Marbling	205490	205639	150	9_90322432	9_91029450	0.02527
Marbling	205649	205798	150	9_91090826	9_92061663	0.00856
Marbling	205895	206044	150	9_92419506	9_93104057	0.02019
Marbling	206078	206227	150	9_93256357	9_94090396	0.01548
Marbling	206299	206448	150	9_94325147	9_95611820	0.02734
Marbling	206519	206668	150	9_95802243	9_96472629	0.02104
Marbling	206778	206927	150	9_97029620	9_97723403	0.02871
Marbling	206951	207100	150	9_97825385	9_98514635	0.01455
Marbling	207178	207327	150	9_98722675	9_99077441	0.01212
Marbling	207334	207483	150	9_99103333	9_99640220	0.01328
Marbling	207595	207744	150	9_16620	9_773546	0.01090
Marbling	207789	207938	150	9_1015920	9_1647636	0.02143
Marbling	207943	208092	150	9_1654532	9_2040624	0.05584
Marbling	208217	208366	150	9_2407884	9_3002140	0.01783
Marbling	208475	208624	150	9_3545469	9_4196469	0.02174
Marbling	208657	208806	150	9_4384296	9_5148157	0.03442
Marbling	208808	208861	54	9_5159124	9_5695468	0.01823
Marbling	208862	209011	150	10_18238	10_891352	0.02876
Marbling	209144	209293	150	10_1783418	10_2556607	0.02254
Marbling	209301	209450	150	10_2587369	10_3145794	0.02912
Marbling	209478	209627	150	10_3278174	10_3991135	0.02782
Marbling	209733	209882	150	10_4484744	10_5234167	0.02029
Marbling	209948	210097	150	10_5513716	10_6098789	0.05468
Marbling	210180	210329	150	10_6407307	10_7114739	0.03421
Marbling	210437	210586	150	10_7473405	10_7890270	0.01408
Marbling	210587	210736	150	10_7891958	10_8458643	0.00689
Marbling	210774	210923	150	10_8540753	10_9370443	0.01081
Marbling	210924	211073	150	10_9372132	10_9911138	0.01699
Marbling	211074	211223	150	10_9911648	10_10533185	0.03085
Marbling	211289	211438	150	10_10679355	10_11093713	0.01920
Marbling	211452	211601	150	10_11120183	10_11783337	0.07853
Marbling	211748	211897	150	10_12695807	10_13054057	0.02105
Marbling	211898	212047	150	10_13054644	10_13844057	0.04609
Marbling	212121	212270	150	10_14391169	10_15189661	0.03939
Marbling	212323	212472	150	10_15416578	10_15960434	0.05749
Marbling	212476	212625	150	10_15974499	10_16712746	0.01448
Marbling	212692	212841	150	10_17100439	10_17983950	0.03718
Marbling	212886	213035	150	10_18172396	10_19119173	0.01290
Marbling	213102	213251	150	10_19472696	10_20385345	0.03383
Marbling	213255	213404	150	10_20401534	10_21111297	0.04655
Marbling	213496	213645	150	10_21655695	10_22327287	0.01793
Marbling	213646	213795	150	10_22330629	10_26121682	0.02365
Marbling	213917	214066	150	10_26696399	10_27305926	0.02701
Marbling	214160	214309	150	10_27906787	10_28744895	0.04921
Marbling	214327	214476	150	10_28813743	10_29317265	0.01457
Marbling	214586	214735	150	10_29800998	10_31353754	0.01004
Marbling	214822	214971	150	10_32120568	10_33015557	0.00430
Marbling	215017	215166	150	10_33294904	10_34316340	0.02700
Marbling	215253	215402	150	10_34690037	10_35780995	0.02752
Marbling	215412	215561	150	10_35895962	10_37512787	0.01016
Marbling	215595	215744	150	10_37652977	10_38323303	0.01453
Marbling	215877	216026	150	10_39104109	10_40151593	0.02598
Marbling	216083	216232	150	10_40451217	10_41557884	0.00706
Marbling	216318	216467	150	10_42262579	10_43116418	0.02336
Marbling	216571	216720	150	10_43857304	10_44583661	0.03070
Marbling	216768	216917	150	10_44750610	10_45944710	0.00986
Marbling	216922	217071	150	10_45973502	10_46683359	0.06372
Marbling	217108	217257	150	10_46810493	10_47441968	0.02837
Marbling	217353	217502	150	10_47890683	10_48577235	0.02281
Marbling	217513	217662	150	10_48610685	10_49366726	0.01018
Marbling	217714	217863	150	10_49638817	10_50528331	0.04434
Marbling	217908	218057	150	10_50890784	10_51846067	0.02353
Marbling	218067	218216	150	10_51928967	10_52755698	0.04636
Marbling	218343	218492	150	10_53796818	10_54895941	0.02070
Marbling	218493	218642	150	10_54900718	10_55590547	0.05082
Marbling	218648	218797	150	10_55599007	10_56270404	0.04862
Marbling	218888	219037	150	10_56848097	10_57878736	0.07801
Marbling	219081	219230	150	10_58087679	10_59036433	0.04046
Marbling	219307	219456	150	10_59477868	10_60722935	0.01861
Marbling	219551	219700	150	10_61602986	10_62515907	0.03554
Marbling	219743	219892	150	10_62700975	10_63331787	0.02850
Marbling	219893	220042	150	10_63336159	10_64139848	0.18407
Marbling	220175	220324	150	10_64922706	10_65977845	0.05579
Marbling	220350	220499	150	10_66138215	10_67059310	0.00882
Marbling	220544	220693	150	10_67342536	10_68422631	0.01146
Marbling	220709	220858	150	10_68622134	10_69315144	0.06454
Marbling	221006	221155	150	10_70176480	10_70884540	0.06474
Marbling	221254	221403	150	10_71497575	10_72799393	0.01847
Marbling	221548	221697	150	10_73920310	10_74820135	0.01911
Marbling	221797	221946	150	10_75550002	10_76293117	0.02301
Marbling	222084	222233	150	10_77040821	10_77908153	0.08478
Marbling	222353	222502	150	10_78452766	10_79657639	0.05699
Marbling	222585	222734	150	10_80162749	10_80998117	0.01605
Marbling	222836	222985	150	10_81476435	10_82270490	0.05364
Marbling	223003	223152	150	10_82351721	10_83171756	0.01879
Marbling	223183	223332	150	10_83311658	10_84052296	0.00617
Marbling	223395	223544	150	10_84445630	10_85079303	0.01635
Marbling	223625	223774	150	10_85905007	10_86815353	0.03149
Marbling	223922	224071	150	10_87684721	10_88444974	0.04520
Marbling	224154	224303	150	10_88841271	10_89794219	0.00721
Marbling	224410	224559	150	10_90061829	10_90624799	0.11124
Marbling	224632	224781	150	10_90867408	10_91434204	0.02136
Marbling	224917	225066	150	10_91782840	10_92188144	0.01954
Marbling	225192	225341	150	10_93069468	10_93871049	0.09113
Marbling	225419	225568	150	10_94142879	10_94798882	0.02481
Marbling	225597	225746	150	10_94977913	10_95718396	0.03676
Marbling	225769	225918	150	10_95820700	10_96724914	0.23354
Marbling	225930	226079	150	10_96768871	10_97345495	0.07192
Marbling	226125	226274	150	10_97613143	10_98228206	0.06703
Marbling	226405	226554	150	10_98966681	10_99695836	0.08084
Marbling	226575	226724	150	10_99792040	10_551063	0.01809
Marbling	226742	226891	150	10_662364	10_1172438	0.02098
Marbling	226892	227041	150	10_1173314	10_1872052	0.11673
Marbling	227044	227193	150	10_1890646	10_2370168	0.01753
Marbling	227294	227443	150	10_2734155	10_3673684	0.09767
Marbling	227448	227508	61	10_3715920	10_4297182	0.00675
Marbling	227554	227703	150	11_220168	11_819829	0.07904
Marbling	227797	227946	150	11_1218680	11_1734496	0.00520
Marbling	227957	228106	150	11_1801032	11_2402922	0.01358
Marbling	228108	228257	150	11_2405827	11_3013317	0.01236
Marbling	228305	228454	150	11_3228083	11_3853549	0.04078
Marbling	228491	228640	150	11_4079486	11_4736174	0.19166
Marbling	228641	228790	150	11_4749764	11_5257255	0.01364
Marbling	228939	229088	150	11_5892366	11_6359942	0.07452
Marbling	229161	229310	150	11_6692194	11_7353347	0.03556
Marbling	229318	229467	150	11_7377902	11_7897531	0.10101
Marbling	229468	229617	150	11_7904771	11_8751424	0.01681
Marbling	229618	229767	150	11_8754624	11_9432388	0.01483
Marbling	229772	229921	150	11_9449507	11_10270504	0.09006
Marbling	229926	230075	150	11_10279934	11_10953915	0.02511
Marbling	230215	230364	150	11_11510790	11_12535496	0.12322
Marbling	230462	230611	150	11_13037167	11_13448261	0.09276
Marbling	230614	230763	150	11_13475355	11_14104286	0.05143
Marbling	230787	230936	150	11_14210766	11_15150963	0.03199
Marbling	231058	231207	150	11_15654377	11_16387478	0.04599
Marbling	231252	231401	150	11_16787120	11_17660044	0.10445
Marbling	231425	231574	150	11_17787677	11_18653835	0.04434
Marbling	231665	231814	150	11_19120412	11_19887955	0.00653
Marbling	231816	231965	150	11_19897231	11_20667974	0.01611
Marbling	231966	232115	150	11_20668903	11_21435093	0.05670
Marbling	232136	232285	150	11_21514719	11_22063991	0.01812
Marbling	232389	232538	150	11_22567986	11_23411922	0.02881
Marbling	232539	232688	150	11_23416832	11_24151232	0.00615
Marbling	232689	232838	150	11_24152696	11_24829958	0.04453
Marbling	232858	233007	150	11_24922784	11_25782294	0.02504
Marbling	233047	233196	150	11_26035812	11_26984296	0.12147
Marbling	233199	233348	150	11_27003937	11_27731809	0.01206
Marbling	233496	233645	150	11_28595518	11_29294213	0.05461
Marbling	233722	233871	150	11_29548245	11_30104521	0.04380
Marbling	233960	234109	150	11_30625659	11_31166668	0.01923
Marbling	234110	234259	150	11_31167789	11_31839467	0.05275
Marbling	234350	234499	150	11_32263639	11_33211386	0.00725
Marbling	234536	234685	150	11_33498226	11_34817214	0.01374
Marbling	234781	234930	150	11_35247663	11_36058996	0.01193
Marbling	235018	235167	150	11_36602780	11_37266850	0.02317
Marbling	235212	235361	150	11_37539817	11_39028535	0.04092
Marbling	235402	235551	150	11_39297601	11_40357378	0.02750
Marbling	235564	235713	150	11_40448233	11_41403782	0.00799
Marbling	235740	235889	150	11_41542173	11_42347067	0.01507
Marbling	236024	236173	150	11_42971678	11_43787050	0.01003
Marbling	236198	236347	150	11_44064733	11_44966814	0.00252
Marbling	236383	236532	150	11_45088544	11_45838491	0.00999
Marbling	236579	236728	150	11_45964346	11_46553036	0.00509
Marbling	236761	236910	150	11_46709687	11_47337783	0.01609
Marbling	236957	237106	150	11_47512290	11_48396450	0.00894
Marbling	237158	237307	150	11_48523221	11_49483312	0.01116
Marbling	237308	237457	150	11_49484652	11_50187188	0.00380
Marbling	237463	237612	150	11_50197783	11_51139162	0.00967
Marbling	237614	237763	150	11_51156068	11_52283163	0.02008
Marbling	237773	237922	150	11_52475403	11_53551472	0.00718
Marbling	237923	238072	150	11_53552557	11_54500346	0.10889
Marbling	238074	238223	150	11_54532980	11_55208242	0.01261
Marbling	238286	238435	150	11_55421537	11_55878188	0.02895
Marbling	238488	238637	150	11_56309018	11_57928446	0.08153
Marbling	238638	238787	150	11_57932634	11_59427593	0.00155
Marbling	238789	238938	150	11_59472740	11_60827644	0.01932
Marbling	238963	239112	150	11_61065511	11_63262157	0.02535
Marbling	239214	239363	150	11_63912771	11_65271707	0.00961
Marbling	239480	239629	150	11_65847914	11_66545293	0.00954
Marbling	239636	239785	150	11_66590711	11_67316405	0.06325
Marbling	239934	240083	150	11_67802114	11_68620465	0.02879
Marbling	240154	240303	150	11_68826285	11_69325936	0.04411
Marbling	240315	240464	150	11_69458651	11_70063146	0.06965
Marbling	240546	240695	150	11_70203858	11_70536684	0.03950
Marbling	240698	240847	150	11_70540237	11_71135653	0.02428
Marbling	240923	241072	150	11_71556544	11_72424521	0.01610
Marbling	241203	241352	150	11_72988833	11_73914780	0.01631
Marbling	241372	241521	150	11_73989814	11_75065891	0.01046
Marbling	241656	241805	150	11_75570219	11_76275510	0.00948
Marbling	241939	242088	150	11_76994502	11_77642609	0.03287
Marbling	242196	242345	150	11_77956976	11_78818811	0.02399
Marbling	242378	242527	150	11_79033728	11_79766530	0.04031
Marbling	242630	242779	150	11_80414085	11_81153478	0.03368
Marbling	242871	243020	150	11_81741966	11_82407191	0.00381
Marbling	243022	243171	150	11_82412997	11_82986913	0.02147
Marbling	243188	243337	150	11_83008892	11_83426839	0.05215
Marbling	243342	243491	150	11_83456178	11_84382742	0.00662
Marbling	243516	243665	150	11_84669778	11_85395845	0.00442
Marbling	243672	243821	150	11_85431613	11_86138507	0.02011
Marbling	243869	244018	150	11_86413934	11_87213757	0.02177
Marbling	244132	244281	150	11_87846918	11_88843042	0.01254
Marbling	244294	244443	150	11_89005724	11_89744559	0.00684
Marbling	244536	244685	150	11_90118794	11_90589194	0.04302
Marbling	244727	244876	150	11_90779179	11_91528127	0.00548
Marbling	244877	245026	150	11_91528849	11_92458841	0.01166
Marbling	245093	245242	150	11_92735091	11_93432282	0.01880
Marbling	245243	245392	150	11_93446805	11_94409502	0.07264
Marbling	245512	245661	150	11_95115236	11_95857398	0.05800
Marbling	245755	245904	150	11_96337164	11_97014789	0.02867
Marbling	245907	246056	150	11_97040194	11_97637532	0.05769
Marbling	246057	246206	150	11_97638667	11_98189006	0.01436
Marbling	246209	246358	150	11_98203976	11_99162350	0.00441
Marbling	246362	246511	150	11_99184905	11_135437	0.00580
Marbling	246561	246710	150	11_368967	11_1084407	0.01390
Marbling	246712	246861	150	11_1091024	11_1950321	0.00824
Marbling	246893	247042	150	11_2131174	11_2759617	0.01571
Marbling	247064	247213	150	11_2846173	11_3632442	0.02924
Marbling	247331	247480	150	11_4284311	11_4966362	0.05823
Marbling	247486	247635	150	11_4985690	11_6019172	0.00711
Marbling	247748	247897	150	11_6496567	11_6856763	0.06502
Marbling	247898	247968	71	11_6861085	11_7274061	0.00317
Marbling	248037	248186	150	12_742930	12_1543278	0.04034
Marbling	248199	248348	150	12_1595159	12_2327819	0.02324
Marbling	248350	248499	150	12_2329348	12_2692352	0.04716
Marbling	248503	248652	150	12_2704927	12_3476281	0.01726
Marbling	248737	248886	150	12_3981695	12_4893069	0.01574
Marbling	248949	249098	150	12_5332149	12_6470703	0.02598
Marbling	249103	249252	150	12_6495469	12_7416616	0.04239
Marbling	249356	249505	150	12_8150044	12_9120657	0.01921
Marbling	249519	249668	150	12_9226187	12_9946708	0.06299
Marbling	249763	249912	150	12_10357624	12_10835538	0.08513
Marbling	249920	250069	150	12_10865153	12_11486469	0.02394
Marbling	250107	250256	150	12_11652455	12_12139481	0.14360
Marbling	250272	250421	150	12_12165990	12_12992220	0.06652
Marbling	250428	250577	150	12_13016627	12_13557660	0.02905
Marbling	250689	250838	150	12_13966722	12_14677836	0.02827
Marbling	250922	251071	150	12_15118730	12_15826652	0.06873
Marbling	251142	251291	150	12_16050182	12_16609902	0.05252
Marbling	251294	251443	150	12_16621528	12_17105922	0.02660
Marbling	251572	251721	150	12_17824294	12_18584913	0.03174
Marbling	251732	251881	150	12_18644653	12_19784519	0.05024
Marbling	251882	252031	150	12_19794073	12_20740826	0.02257
Marbling	252144	252293	150	12_21430472	12_22233491	0.03177
Marbling	252294	252443	150	12_22250288	12_22970513	0.00686
Marbling	252485	252634	150	12_23212771	12_24007163	0.03361
Marbling	252644	252793	150	12_24073396	12_24817685	0.00864
Marbling	252794	252943	150	12_24819855	12_26236394	0.03480
Marbling	252992	253141	150	12_27097379	12_28866999	0.01405
Marbling	253253	253402	150	12_30015791	12_31008870	0.20721
Marbling	253403	253552	150	12_31011156	12_31838427	0.09307
Marbling	253675	253824	150	12_32734248	12_33511518	0.05023
Marbling	253928	254077	150	12_33851938	12_34703645	0.04928
Marbling	254222	254371	150	12_36020679	12_37011963	0.03029
Marbling	254373	254522	150	12_37033047	12_38858520	0.04711
Marbling	254527	254676	150	12_38898505	12_40160526	0.01011
Marbling	254712	254861	150	12_40319901	12_41763473	0.03417
Marbling	254862	255011	150	12_41768997	12_43013759	0.06468
Marbling	255047	255196	150	12_43406297	12_44518653	0.04045
Marbling	255197	255346	150	12_44526211	12_45510945	0.00582
Marbling	255362	255511	150	12_45565496	12_46669764	0.02363
Marbling	255609	255758	150	12_47271774	12_48303092	0.01804
Marbling	255793	255942	150	12_48573047	12_49255290	0.06025
Marbling	255954	256103	150	12_49326183	12_50139969	0.02229
Marbling	256165	256314	150	12_50554394	12_51158921	0.01223
Marbling	256333	256482	150	12_51214422	12_52092527	0.01699
Marbling	256567	256716	150	12_52964447	12_53672199	0.04096
Marbling	256719	256868	150	12_53690406	12_54276700	0.00749
Marbling	256874	257023	150	12_54301617	12_55279234	0.01650
Marbling	257079	257228	150	12_55773792	12_56875674	0.10306
Marbling	257230	257379	150	12_56909277	12_58030254	0.00489
Marbling	257381	257530	150	12_58041941	12_58916526	0.04289
Marbling	257545	257694	150	12_59058149	12_60063730	0.01742
Marbling	257749	257898	150	12_60360708	12_61295976	0.01032
Marbling	257913	258062	150	12_61368647	12_62342403	0.03420
Marbling	258089	258238	150	12_62517886	12_63328410	0.00886
Marbling	258242	258391	150	12_63336774	12_64153452	0.06889
Marbling	258423	258572	150	12_64312244	12_65547151	0.02455
Marbling	258641	258790	150	12_65893662	12_66737458	0.02936
Marbling	258884	259033	150	12_67301601	12_68055578	0.02351
Marbling	259138	259287	150	12_68561441	12_69166506	0.09078
Marbling	259350	259499	150	12_69341336	12_70030955	0.04483
Marbling	259571	259720	150	12_70234999	12_76786672	0.01247
Marbling	259722	259871	150	12_76788584	12_77276049	0.09539
Marbling	259893	260042	150	12_77343584	12_77744853	0.02611
Marbling	260046	260195	150	12_77749093	12_78298059	0.11686
Marbling	260238	260387	150	12_78474012	12_79177112	0.09190
Marbling	260417	260566	150	12_79276144	12_79690325	0.02082
Marbling	260690	260839	150	12_80481146	12_81265230	0.02353
Marbling	260889	261038	150	12_81424682	12_81961455	0.03605
Marbling	261097	261246	150	12_82186083	12_82800090	0.03499
Marbling	261278	261427	150	12_82886562	12_83349304	0.05021
Marbling	261428	261577	150	12_83357277	12_84022439	0.00552
Marbling	261586	261735	150	12_84044037	12_84706937	0.02243
Marbling	261749	261898	150	12_84786706	12_85579218	0.01877
Marbling	261905	262054	150	12_85587789	12_86252732	0.00710
Marbling	262069	262218	150	12_86337989	12_86844150	0.02972
Marbling	262219	262368	150	12_86845040	12_87264708	0.01696
Marbling	262387	262536	150	12_87339631	12_87987079	0.02715
Marbling	262544	262693	150	12_88013385	12_88618710	0.05698
Marbling	262712	262861	150	12_88706919	12_89522988	0.01609
Marbling	262957	263106	150	12_90161042	12_91020067	0.00976
Marbling	263107	263130	24	12_91025058	12_91131021	0.00011
Marbling	263271	263420	150	13_1270044	13_2003675	0.02851
Marbling	263424	263573	150	13_2013546	13_2553974	0.01143
Marbling	263582	263731	150	13_2580995	13_3382978	0.03333
Marbling	263777	263926	150	13_3698285	13_4731982	0.02956
Marbling	263970	264119	150	13_4922864	13_5998149	0.02920
Marbling	264128	264277	150	13_6028965	13_6681209	0.03543
Marbling	264395	264544	150	13_7148736	13_7948929	0.04683
Marbling	264557	264706	150	13_8016111	13_8907408	0.02952
Marbling	264721	264870	150	13_8969541	13_9676088	0.01815
Marbling	265015	265164	150	13_10469479	13_11748699	0.01185
Marbling	265177	265326	150	13_11791123	13_12060109	0.01312
Marbling	265339	265488	150	13_12104835	13_12862013	0.02740
Marbling	265489	265638	150	13_12865159	13_13345230	0.01425
Marbling	265641	265790	150	13_13364568	13_14048670	0.00250
Marbling	265792	265941	150	13_14060010	13_14861833	0.01760
Marbling	266080	266229	150	13_15622527	13_16471229	0.02116
Marbling	266248	266397	150	13_16561319	13_17292670	0.00878
Marbling	266427	266576	150	13_17400157	13_18307940	0.00223
Marbling	266639	266788	150	13_18620467	13_19090779	0.01839
Marbling	266897	267046	150	13_19442889	13_19934735	0.01503
Marbling	267099	267248	150	13_20162527	13_21068464	0.03149
Marbling	267254	267403	150	13_21110128	13_21797296	0.01283
Marbling	267407	267556	150	13_21814109	13_22490836	0.00440
Marbling	267581	267730	150	13_22728043	13_23800527	0.00636
Marbling	267766	267915	150	13_23966104	13_24593317	0.06334
Marbling	267958	268107	150	13_24918947	13_25552611	0.01234
Marbling	268108	268257	150	13_25553254	13_26208246	0.06121
Marbling	268330	268479	150	13_26654447	13_27455404	0.01403
Marbling	268491	268640	150	13_27521302	13_28286777	0.03196
Marbling	268785	268934	150	13_28917433	13_29599144	0.10777
Marbling	269055	269204	150	13_30203882	13_30970168	0.03298
Marbling	269261	269410	150	13_31316038	13_31819931	0.00619
Marbling	269411	269560	150	13_31822204	13_32857692	0.08647
Marbling	269567	269716	150	13_32884388	13_33475542	0.03705
Marbling	269720	269869	150	13_33505516	13_34491230	0.05409
Marbling	269900	270049	150	13_34719465	13_35486567	0.03648
Marbling	270172	270321	150	13_36224197	13_36947729	0.03948
Marbling	270420	270569	150	13_37540152	13_38308700	0.01648
Marbling	270581	270730	150	13_38397718	13_39250089	0.00813
Marbling	270731	270880	150	13_39254732	13_39829404	0.01503
Marbling	270932	271081	150	13_40087977	13_40701850	0.03225
Marbling	271093	271242	150	13_40750999	13_41414256	0.00507
Marbling	271244	271393	150	13_41421537	13_42270718	0.00388
Marbling	271420	271569	150	13_42393283	13_43066937	0.01914
Marbling	271601	271750	150	13_43425997	13_44665313	0.02121
Marbling	271818	271967	150	13_45055665	13_45607366	0.00611
Marbling	271976	272125	150	13_45637928	13_46426391	0.01915
Marbling	272165	272314	150	13_46776398	13_48227531	0.00843
Marbling	272355	272504	150	13_48637439	13_50290900	0.03619
Marbling	272505	272654	150	13_50291741	13_52044776	0.01581
Marbling	272704	272853	150	13_52476139	13_53542322	0.03673
Marbling	272874	273023	150	13_53657996	13_54778379	0.03526
Marbling	273138	273287	150	13_55491946	13_56047736	0.01586
Marbling	273293	273442	150	13_56086678	13_56589799	0.05920
Marbling	273443	273592	150	13_56592586	13_57298520	0.00384
Marbling	273611	273760	150	13_57393129	13_58428880	0.02463
Marbling	273824	273973	150	13_58856703	13_59630316	0.00393
Marbling	273974	274123	150	13_59640609	13_60478923	0.00637
Marbling	274124	274273	150	13_60482243	13_61312917	0.01606
Marbling	274274	274423	150	13_61316537	13_62098263	0.03383
Marbling	274430	274579	150	13_62133797	13_63070303	0.06155
Marbling	274659	274808	150	13_63671647	13_65185088	0.09160
Marbling	274817	274966	150	13_65209329	13_66260970	0.04652
Marbling	275038	275187	150	13_66870702	13_67737072	0.02869
Marbling	275204	275353	150	13_67831656	13_68555847	0.06353
Marbling	275382	275531	150	13_68685810	13_69670639	0.04310
Marbling	275556	275705	150	13_69862607	13_70723462	0.01538
Marbling	275731	275880	150	13_70770717	13_71280310	0.00564
Marbling	275893	276042	150	13_71349147	13_71723996	0.01560
Marbling	276060	276209	150	13_71767692	13_72234267	0.00512
Marbling	276318	276467	150	13_72593806	13_73232079	0.01142
Marbling	276490	276639	150	13_73356138	13_73880417	0.01958
Marbling	276742	276891	150	13_74279325	13_75070278	0.01554
Marbling	276975	277124	150	13_75575189	13_76287252	0.01415
Marbling	277127	277276	150	13_76307748	13_76978426	0.04844
Marbling	277376	277525	150	13_77485594	13_78363808	0.03395
Marbling	277655	277804	150	13_79032934	13_79848179	0.02310
Marbling	277951	278100	150	13_80789788	13_82160805	0.03603
Marbling	278141	278290	150	13_82447537	13_83167372	0.21062
Marbling	278293	278428	136	13_83176364	13_84229982	0.02908
Marbling	278477	278626	150	14_1601966	14_2521793	0.08091
Marbling	278627	278776	150	14_2524432	14_3352492	0.00915
Marbling	278799	278948	150	14_3444355	14_4082053	0.06217
Marbling	278952	279101	150	14_4100475	14_4582719	0.02508
Marbling	279191	279340	150	14_5006222	14_5458783	0.03729
Marbling	279433	279582	150	14_5820037	14_6401349	0.02015
Marbling	279732	279881	150	14_6998560	14_7507951	0.02280
Marbling	279929	280078	150	14_7763148	14_8207783	0.00616
Marbling	280080	280229	150	14_8213782	14_8837482	0.10861
Marbling	280372	280521	150	14_9337410	14_9864057	0.03328
Marbling	280531	280680	150	14_9904585	14_10522467	0.01315
Marbling	280777	280926	150	14_10896002	14_11543390	0.01680
Marbling	280976	281125	150	14_11630224	14_11975974	0.05952
Marbling	281214	281363	150	14_12439165	14_13182980	0.01587
Marbling	281453	281602	150	14_13542699	14_14179772	0.01491
Marbling	281629	281778	150	14_14333172	14_15822251	0.02014
Marbling	281779	281928	150	14_15824622	14_16287739	0.02861
Marbling	281937	282086	150	14_16323499	14_16988996	0.04959
Marbling	282129	282278	150	14_17116662	14_17771968	0.03343
Marbling	282345	282494	150	14_17969403	14_18659081	0.05220
Marbling	282605	282754	150	14_19349948	14_19943530	0.02529
Marbling	282837	282986	150	14_20388349	14_21065833	0.07773
Marbling	282988	283137	150	14_21069733	14_21539019	0.01773
Marbling	283175	283324	150	14_21662972	14_22305583	0.07955
Marbling	283409	283558	150	14_22735287	14_23294853	0.10838
Marbling	283559	283708	150	14_23296863	14_24008839	0.21703
Marbling	283713	283862	150	14_24064743	14_24787245	0.06853
Marbling	283892	284041	150	14_24922753	14_25803886	0.10899
Marbling	284170	284319	150	14_26520613	14_27248228	0.07420
Marbling	284448	284597	150	14_27815072	14_28449462	0.03053
Marbling	284713	284862	150	14_28968968	14_29636049	0.02667
Marbling	284959	285108	150	14_30158402	14_31018452	0.00657
Marbling	285145	285294	150	14_31213532	14_31949439	0.02132
Marbling	285420	285569	150	14_32684648	14_33367978	0.07209
Marbling	285712	285861	150	14_34132101	14_34767197	0.03167
Marbling	285873	286022	150	14_34798072	14_35580179	0.05109
Marbling	286166	286315	150	14_36214557	14_36985113	0.02243
Marbling	286357	286506	150	14_37198503	14_38040752	0.01615
Marbling	286536	286685	150	14_38151867	14_38843569	0.02763
Marbling	286725	286874	150	14_39097253	14_39921077	0.05557
Marbling	286904	287053	150	14_40281337	14_41483567	0.02773
Marbling	287057	287206	150	14_41518493	14_42371165	0.03442
Marbling	287222	287371	150	14_42458925	14_43591150	0.01794
Marbling	287455	287604	150	14_44082223	14_45024408	0.04288
Marbling	287685	287834	150	14_45469624	14_46546344	0.04835
Marbling	287873	288022	150	14_46802863	14_47624623	0.06110
Marbling	288039	288188	150	14_47708540	14_48636815	0.05395
Marbling	288217	288366	150	14_48773723	14_49616450	0.03854
Marbling	288370	288519	150	14_49646085	14_50600834	0.05782
Marbling	288650	288799	150	14_51360282	14_52226933	0.03556
Marbling	288858	289007	150	14_52607332	14_53695474	0.01194
Marbling	289071	289220	150	14_54008119	14_54970614	0.07363
Marbling	289240	289389	150	14_55258794	14_56357696	0.03587
Marbling	289429	289578	150	14_56559431	14_57109790	0.03129
Marbling	289646	289795	150	14_57436895	14_58213852	0.06665
Marbling	289906	290055	150	14_58797832	14_59618942	0.03301
Marbling	290061	290210	150	14_59659169	14_60398587	0.02344
Marbling	290256	290405	150	14_60567950	14_61312008	0.03551
Marbling	290408	290557	150	14_61340779	14_62081472	0.05668
Marbling	290558	290707	150	14_62088278	14_62580129	0.00761
Marbling	290730	290879	150	14_62692876	14_63796903	0.04174
Marbling	290890	291039	150	14_63859130	14_64480080	0.02499
Marbling	291078	291227	150	14_64556926	14_65035302	0.06497
Marbling	291256	291405	150	14_65139730	14_65717941	0.02764
Marbling	291410	291559	150	14_65752977	14_66523007	0.01210
Marbling	291560	291709	150	14_66525756	14_67483591	0.06165
Marbling	291812	291961	150	14_68069717	14_68599010	0.04074
Marbling	291979	292128	150	14_68637036	14_69203884	0.04637
Marbling	292229	292378	150	14_69592716	14_70251656	0.02421
Marbling	292434	292583	150	14_70562843	14_71245293	0.07350
Marbling	292704	292853	150	14_71684246	14_72469194	0.03465
Marbling	292966	293115	150	14_72880639	14_73413759	0.13771
Marbling	293174	293323	150	14_73743714	14_74425598	0.01514
Marbling	293465	293614	150	14_75056960	14_75803738	0.01280
Marbling	293653	293802	150	14_76035268	14_76903341	0.02536
Marbling	293809	293958	150	14_76970589	14_77794304	0.01694
Marbling	294021	294170	150	14_78160531	14_78828431	0.11265
Marbling	294173	294322	150	14_78852659	14_79644091	0.01233
Marbling	294328	294477	150	14_79660574	14_80253801	0.05172
Marbling	294558	294707	150	14_80498520	14_81058229	0.02689
Marbling	294710	294859	150	14_81091032	14_81950327	0.02097
Marbling	294870	295019	150	14_81992840	14_82845113	0.03120
Marbling	295020	295169	150	14_82848507	14_83493168	0.21006
Marbling	295269	295418	150	14_83780540	14_84338025	0.07695
Marbling	295419	295485	67	14_84341425	14_84612164	0.01017
Marbling	295606	295755	150	15_1394611	15_2615185	0.06425
Marbling	295756	295905	150	15_2619434	15_3961507	0.03606
Marbling	295932	296081	150	15_4205585	15_4844872	0.01325
Marbling	296106	296255	150	15_4925377	15_5692221	0.06712
Marbling	296262	296411	150	15_5728691	15_6432447	0.00810
Marbling	296414	296563	150	15_6445666	15_7313479	0.01741
Marbling	296564	296713	150	15_7322637	15_8280212	0.01973
Marbling	296742	296891	150	15_8358809	15_9168098	0.04080
Marbling	296929	297078	150	15_9313090	15_10091249	0.09153
Marbling	297140	297289	150	15_10746073	15_12035568	0.01424
Marbling	297290	297439	150	15_12036973	15_13215216	0.02811
Marbling	297440	297589	150	15_13222592	15_14374172	0.00565
Marbling	297592	297741	150	15_14400443	15_15223020	0.01481
Marbling	297771	297920	150	15_15370028	15_16115981	0.02182
Marbling	297927	298076	150	15_16130733	15_17163642	0.00908
Marbling	298094	298243	150	15_17344116	15_18239623	0.00418
Marbling	298251	298400	150	15_18282308	15_19043228	0.02604
Marbling	298536	298685	150	15_20006304	15_20890572	0.03057
Marbling	298745	298894	150	15_21334001	15_22191164	0.03227
Marbling	299038	299187	150	15_22734255	15_23390742	0.01086
Marbling	299201	299350	150	15_23431843	15_23994046	0.01178
Marbling	299496	299645	150	15_24433409	15_25094770	0.06228
Marbling	299782	299931	150	15_25725504	15_26527004	0.01905
Marbling	299990	300139	150	15_26957531	15_27532110	0.04265
Marbling	300170	300319	150	15_27786172	15_28746469	0.00939
Marbling	300322	300471	150	15_28762045	15_29713962	0.01430
Marbling	300472	300621	150	15_29725518	15_30754046	0.06928
Marbling	300661	300810	150	15_30837577	15_31338035	0.01448
Marbling	300816	300965	150	15_31350808	15_31953392	0.01772
Marbling	300975	301124	150	15_31980915	15_32605715	0.01342
Marbling	301151	301300	150	15_32723187	15_33457977	0.04349
Marbling	301358	301507	150	15_33782349	15_34392891	0.04897
Marbling	301518	301667	150	15_34440199	15_34951032	0.00658
Marbling	301713	301862	150	15_35152396	15_35513150	0.04920
Marbling	301863	302012	150	15_35515220	15_36291492	0.00913
Marbling	302029	302178	150	15_36494427	15_37337415	0.01320
Marbling	302181	302330	150	15_37345054	15_37909119	0.04447
Marbling	302469	302618	150	15_38619258	15_39291329	0.03640
Marbling	302622	302771	150	15_39310130	15_40148726	0.02785
Marbling	302811	302960	150	15_40332928	15_41425761	0.01473
Marbling	302980	303129	150	15_41562287	15_42001213	0.05785
Marbling	303144	303293	150	15_42032171	15_42708258	0.02213
Marbling	303294	303443	150	15_42709013	15_43720386	0.00790
Marbling	303503	303652	150	15_44212113	15_44896961	0.01782
Marbling	303655	303804	150	15_44907010	15_45461983	0.02594
Marbling	303858	304007	150	15_45723583	15_46164431	0.03049
Marbling	304061	304210	150	15_46460348	15_47429234	0.01186
Marbling	304355	304504	150	15_48513428	15_49329694	0.01998
Marbling	304648	304797	150	15_50891616	15_51901733	0.01022
Marbling	304798	304947	150	15_51902597	15_52817338	0.04420
Marbling	304951	305100	150	15_52859008	15_53808922	0.01366
Marbling	305121	305270	150	15_53915983	15_54677839	0.07588
Marbling	305290	305439	150	15_54775627	15_55624618	0.55671
Marbling	305446	305595	150	15_55693832	15_56477624	0.03343
Marbling	305665	305814	150	15_56942556	15_57613495	0.11340
Marbling	305815	305964	150	15_57616431	15_58538168	0.02777
Marbling	305997	306146	150	15_58666556	15_59310852	0.06134
Marbling	306236	306385	150	15_59933115	15_60994230	0.02006
Marbling	306386	306535	150	15_60996663	15_61794072	0.01562
Marbling	306592	306741	150	15_62116955	15_63481174	0.01454
Marbling	306753	306902	150	15_63537419	15_64357420	0.03464
Marbling	306909	307058	150	15_64418892	15_65839575	0.02802
Marbling	307067	307216	150	15_65907472	15_66984703	0.13392
Marbling	307295	307444	150	15_67358867	15_68194818	0.01755
Marbling	307507	307656	150	15_68515114	15_69422931	0.10418
Marbling	307657	307806	150	15_69428000	15_70241021	0.01253
Marbling	307813	307962	150	15_70266152	15_71141107	0.02189
Marbling	308099	308248	150	15_71647939	15_72433707	0.02765
Marbling	308263	308412	150	15_72513852	15_73055078	0.02098
Marbling	308419	308568	150	15_73093578	15_73664300	0.01478
Marbling	308612	308761	150	15_73795942	15_74244332	0.02075
Marbling	308866	309015	150	15_74829183	15_75379228	0.09300
Marbling	309018	309167	150	15_75405592	15_75994790	0.04478
Marbling	309187	309336	150	15_76100166	15_76515140	0.20442
Marbling	309404	309553	150	15_76894000	15_77454449	0.07540
Marbling	309649	309798	150	15_78180723	15_78835156	0.07804
Marbling	309826	309975	150	15_78978820	15_79739764	0.06007
Marbling	310054	310203	150	15_80947283	15_81814455	0.02200
Marbling	310305	310454	150	15_82456077	15_82856131	0.02805
Marbling	310497	310646	150	15_83103876	15_84120225	0.01659
Marbling	310726	310875	150	15_84502766	15_85205165	0.05442
Marbling	310876	310886	11	15_85207480	15_85272311	0.00012
Marbling	310922	311071	150	16_531279	16_1163809	0.03140
Marbling	311177	311326	150	16_1740584	16_2295583	0.10760
Marbling	311327	311476	150	16_2296334	16_2917803	0.04638
Marbling	311478	311627	150	16_2928120	16_3987821	0.02348
Marbling	311703	311852	150	16_4353522	16_5249466	0.01976
Marbling	311870	312019	150	16_5343714	16_8017087	0.03288
Marbling	312166	312315	150	16_9610406	16_10651764	0.02606
Marbling	312319	312468	150	16_10698887	16_11678460	0.01282
Marbling	312469	312618	150	16_11679556	16_12369376	0.02658
Marbling	312686	312835	150	16_12676350	16_13421197	0.01483
Marbling	312874	313023	150	16_13532601	16_14178415	0.03463
Marbling	313170	313319	150	16_15035078	16_15989919	0.09393
Marbling	313410	313559	150	16_16460923	16_17410198	0.06451
Marbling	313631	313780	150	16_17974220	16_18789028	0.05110
Marbling	313867	314016	150	16_19261878	16_19845297	0.06826
Marbling	314084	314233	150	16_20123314	16_20706248	0.03636
Marbling	314267	314416	150	16_20787126	16_21523728	0.04055
Marbling	314460	314609	150	16_21699956	16_22400381	0.04149
Marbling	314628	314777	150	16_22502644	16_23335405	0.02724
Marbling	314780	314929	150	16_23349630	16_24318648	0.04528
Marbling	314970	315119	150	16_24526254	16_25031214	0.03155
Marbling	315170	315319	150	16_25471808	16_26412725	0.01570
Marbling	315358	315507	150	16_26623978	16_27407724	0.00813
Marbling	315508	315657	150	16_27414258	16_27894801	0.13978
Marbling	315659	315808	150	16_27902254	16_28485201	0.07703
Marbling	315821	315970	150	16_28549509	16_29249786	0.01471
Marbling	315971	316120	150	16_29254958	16_29931986	0.14558
Marbling	316131	316280	150	16_29977690	16_30625016	0.03587
Marbling	316345	316494	150	16_30908753	16_31646196	0.02966
Marbling	316568	316717	150	16_32060591	16_32571890	0.02121
Marbling	316793	316942	150	16_32846774	16_33643933	0.01620
Marbling	317053	317202	150	16_34263057	16_35080231	0.00813
Marbling	317308	317457	150	16_35495750	16_36162892	0.05653
Marbling	317461	317610	150	16_36193785	16_36965667	0.17436
Marbling	317622	317771	150	16_37008841	16_37584615	0.07960
Marbling	317836	317985	150	16_37929415	16_38676351	0.02520
Marbling	317990	318139	150	16_38710819	16_39703193	0.06612
Marbling	318184	318333	150	16_40001986	16_40893300	0.02539
Marbling	318342	318491	150	16_40987352	16_42605966	0.01667
Marbling	318532	318681	150	16_42776334	16_43623611	0.03304
Marbling	318699	318848	150	16_43778493	16_44690610	0.47581
Marbling	318896	319045	150	16_45024444	16_45929351	0.15084
Marbling	319047	319196	150	16_45944191	16_46726899	0.05249
Marbling	319236	319385	150	16_46910324	16_47876872	0.01521
Marbling	319399	319548	150	16_48022048	16_48662151	0.02918
Marbling	319649	319798	150	16_49006258	16_49896349	0.02084
Marbling	319810	319959	150	16_49954761	16_50864179	0.01558
Marbling	319993	320142	150	16_51035461	16_52186633	0.02554
Marbling	320151	320300	150	16_52277446	16_53122472	0.00257
Marbling	320301	320450	150	16_53127822	16_53801288	0.03749
Marbling	320466	320615	150	16_53833469	16_54492942	0.02960
Marbling	320637	320786	150	16_54648087	16_55425153	0.02592
Marbling	320818	320967	150	16_55654063	16_57044613	0.05952
Marbling	320969	321118	150	16_57070699	16_57831183	0.00776
Marbling	321128	321277	150	16_57862314	16_58363465	0.06269
Marbling	321297	321446	150	16_58410802	16_59208865	0.06955
Marbling	321449	321598	150	16_59240208	16_59913587	0.00858
Marbling	321613	321762	150	16_59969363	16_60481337	0.00960
Marbling	321765	321914	150	16_60490498	16_61103333	0.08739
Marbling	321965	322114	150	16_61457122	16_62104283	0.05420
Marbling	322191	322340	150	16_62456120	16_63416116	0.07681
Marbling	322407	322556	150	16_63706794	16_64327103	0.03360
Marbling	322574	322723	150	16_64389165	16_64867548	0.08027
Marbling	322724	322873	150	16_64872106	16_65411959	0.33147
Marbling	322874	323023	150	16_65414319	16_66110278	0.03399
Marbling	323078	323227	150	16_66373217	16_67087998	0.03692
Marbling	323239	323388	150	16_67183444	16_68299709	0.01497
Marbling	323469	323618	150	16_68790493	16_69227927	0.00999
Marbling	323643	323792	150	16_69367148	16_69973181	0.23042
Marbling	323794	323943	150	16_69978476	16_70781141	0.03669
Marbling	324060	324209	150	16_71489613	16_72193926	0.01632
Marbling	324344	324493	150	16_72983578	16_73942038	0.02457
Marbling	324641	324790	150	16_74531222	16_75376331	0.04295
Marbling	324815	324964	150	16_75428086	16_75892097	0.18877
Marbling	325008	325157	150	16_76021857	16_76528716	0.22087
Marbling	325160	325309	150	16_76533995	16_76965214	0.02520
Marbling	325321	325470	150	16_77005036	16_77669339	0.03405
Marbling	325490	325639	150	16_77779763	16_78150388	0.15819
Marbling	325780	325929	150	16_78677148	16_79367549	0.08078
Marbling	325986	326135	150	16_79595253	16_80192149	0.02136
Marbling	326242	326391	150	16_80734149	16_81157873	0.09719
Marbling	326392	326490	99	16_81165896	16_81720984	0.01158
Marbling	326498	326647	150	17_106870	17_1119638	0.02143
Marbling	326729	326878	150	17_1646813	17_2795013	0.01739
Marbling	326895	327044	150	17_2907995	17_3667063	0.00829
Marbling	327075	327224	150	17_3853616	17_4513777	0.00738
Marbling	327282	327431	150	17_4686279	17_5436505	0.01910
Marbling	327569	327718	150	17_5954951	17_6397661	0.02639
Marbling	327803	327952	150	17_6836121	17_7771305	0.01114
Marbling	327967	328116	150	17_7833839	17_8710831	0.00482
Marbling	328190	328339	150	17_9213962	17_9912468	0.01911
Marbling	328360	328509	150	17_9971656	17_10456553	0.07242
Marbling	328557	328706	150	17_10662312	17_11327917	0.05936
Marbling	328818	328967	150	17_11940458	17_12458050	0.01082
Marbling	328980	329129	150	17_12513372	17_13272539	0.02677
Marbling	329278	329427	150	17_14259123	17_14980549	0.04022
Marbling	329509	329658	150	17_15298798	17_15958480	0.01375
Marbling	329659	329808	150	17_15960530	17_16852235	0.00700
Marbling	329853	330002	150	17_17058330	17_17520128	0.01799
Marbling	330013	330162	150	17_17607380	17_18256655	0.08363
Marbling	330256	330405	150	17_18768881	17_19499954	0.02531
Marbling	330407	330556	150	17_19509066	17_20246354	0.01343
Marbling	330573	330722	150	17_20330317	17_20992699	0.00817
Marbling	330723	330872	150	17_20998919	17_21889966	0.01955
Marbling	330875	331024	150	17_21906703	17_22943438	0.03451
Marbling	331118	331267	150	17_23562798	17_24706081	0.03575
Marbling	331277	331426	150	17_24752631	17_25748413	0.00942
Marbling	331432	331581	150	17_25799449	17_26989683	0.01684
Marbling	331615	331764	150	17_27224140	17_28056219	0.02644
Marbling	331770	331919	150	17_28084126	17_28813981	0.00273
Marbling	331920	332069	150	17_28816998	17_29777318	0.01014
Marbling	332070	332219	150	17_29782222	17_31135482	0.02227
Marbling	332347	332496	150	17_32351670	17_33311947	0.02968
Marbling	332509	332658	150	17_33360217	17_34505927	0.06493
Marbling	332681	332830	150	17_34666291	17_35592880	0.00772
Marbling	332870	333019	150	17_36428839	17_37182250	0.03445
Marbling	333070	333219	150	17_37488761	17_38381473	0.04446
Marbling	333239	333388	150	17_38557804	17_39675179	0.01643
Marbling	333389	333538	150	17_39676972	17_40278748	0.10539
Marbling	333553	333702	150	17_40314810	17_41022362	0.02159
Marbling	333755	333904	150	17_41271869	17_41799635	0.00977
Marbling	333920	334069	150	17_41848685	17_42800863	0.01861
Marbling	334072	334221	150	17_42828318	17_43746940	0.05995
Marbling	334356	334505	150	17_44565299	17_45210825	0.03853
Marbling	334533	334682	150	17_45284754	17_45874550	0.07309
Marbling	334722	334871	150	17_45977223	17_46724009	0.03752
Marbling	335000	335149	150	17_47371339	17_47921300	0.06885
Marbling	335179	335328	150	17_48016708	17_48670998	0.07851
Marbling	335383	335532	150	17_48827523	17_49270098	0.07051
Marbling	335607	335756	150	17_49567770	17_50089232	0.04348
Marbling	335825	335974	150	17_50417088	17_52149928	0.06549
Marbling	336056	336205	150	17_52536698	17_53093803	0.08811
Marbling	336235	336384	150	17_53208140	17_53886974	0.03202
Marbling	336386	336535	150	17_53899866	17_54377984	0.09182
Marbling	336617	336766	150	17_54895544	17_55672154	0.02609
Marbling	336790	336939	150	17_55832934	17_56601226	0.09125
Marbling	337002	337151	150	17_56945499	17_57646346	0.03193
Marbling	337180	337329	150	17_57843540	17_58384877	0.26715
Marbling	337381	337530	150	17_58559587	17_59383992	0.32318
Marbling	337531	337680	150	17_59388882	17_59893922	0.28055
Marbling	337713	337862	150	17_59971940	17_60420724	0.03232
Marbling	337881	338030	150	17_60497671	17_61297169	0.06119
Marbling	338031	338180	150	17_61300481	17_61818919	0.09132
Marbling	338326	338475	150	17_62508542	17_63108720	0.05589
Marbling	338537	338686	150	17_63301787	17_63726127	0.02713
Marbling	338706	338855	150	17_63770262	17_64391059	0.01663
Marbling	338878	339027	150	17_64558461	17_65407636	0.04821
Marbling	339055	339204	150	17_65531973	17_66053079	0.07397
Marbling	339254	339403	150	17_66220281	17_66899338	0.01311
Marbling	339422	339571	150	17_67017094	17_67626935	0.02440
Marbling	339637	339786	150	17_67869106	17_68310853	0.08174
Marbling	339822	339971	150	17_68477202	17_68941484	0.01281
Marbling	340035	340184	150	17_69283327	17_70289307	0.01189
Marbling	340185	340334	150	17_70290307	17_71038990	0.05111
Marbling	340394	340543	150	17_71483569	17_72069006	0.03010
Marbling	340618	340767	150	17_72383576	17_72993435	0.06012
Marbling	340780	340929	150	17_73122707	17_73901259	0.00944
Marbling	340953	341102	150	17_74008381	17_75120598	0.02071
Marbling	341103	341105	3	17_75126398	17_75148791	0.00001
Marbling	341109	341258	150	18_246418	18_1212743	0.01484
Marbling	341260	341409	150	18_1226077	18_1875406	0.00498
Marbling	341410	341559	150	18_1888434	18_2876865	0.00580
Marbling	341598	341747	150	18_3080400	18_3701168	0.00574
Marbling	341768	341917	150	18_3769954	18_4460230	0.05556
Marbling	341966	342115	150	18_4704767	18_5124435	0.08096
Marbling	342158	342307	150	18_5215782	18_5670317	0.09186
Marbling	342313	342462	150	18_5685975	18_6196848	0.01025
Marbling	342465	342614	150	18_6200935	18_6527785	0.04385
Marbling	342673	342822	150	18_6705378	18_7203396	0.02933
Marbling	342956	343105	150	18_7717866	18_8297751	0.01904
Marbling	343225	343374	150	18_8896255	18_9312295	0.02338
Marbling	343435	343584	150	18_9516821	18_10044270	0.04440
Marbling	343589	343738	150	18_10078529	18_10765721	0.01399
Marbling	343748	343897	150	18_10846974	18_12742069	0.00340
Marbling	343917	344066	150	18_12995989	18_14297003	0.01399
Marbling	344067	344216	150	18_14303426	18_15405388	0.03993
Marbling	344363	344512	150	18_16194094	18_16968932	0.00717
Marbling	344587	344736	150	18_17244081	18_17851240	0.04361
Marbling	344845	344994	150	18_18421102	18_19364170	0.01909
Marbling	345003	345152	150	18_19406683	18_20115604	0.01183
Marbling	345178	345327	150	18_20198126	18_20870736	0.02056
Marbling	345422	345571	150	18_21293917	18_22047888	0.07502
Marbling	345654	345803	150	18_22324104	18_23116550	0.01826
Marbling	345804	345953	150	18_23118542	18_23649899	0.03436
Marbling	346023	346172	150	18_23896849	18_24447589	0.02126
Marbling	346255	346404	150	18_24816558	18_25520070	0.00598
Marbling	346445	346594	150	18_25672119	18_26288551	0.01903
Marbling	346609	346758	150	18_26315856	18_26871831	0.05649
Marbling	346777	346926	150	18_27006640	18_27560581	0.04071
Marbling	347034	347183	150	18_28035367	18_28678967	0.01903
Marbling	347219	347368	150	18_29079459	18_29764132	0.02913
Marbling	347372	347521	150	18_29784014	18_30555217	0.10555
Marbling	347531	347680	150	18_30619898	18_31657979	0.04266
Marbling	347727	347876	150	18_31961991	18_32558410	0.07024
Marbling	347879	348028	150	18_32563900	18_33117666	0.01992
Marbling	348059	348208	150	18_33287485	18_33798476	0.00383
Marbling	348212	348361	150	18_33809287	18_34447821	0.01162
Marbling	348418	348567	150	18_34808320	18_35676329	0.09318
Marbling	348568	348717	150	18_35684913	18_36521971	0.01885
Marbling	348793	348942	150	18_36974812	18_37889166	0.03248
Marbling	348969	349118	150	18_37999186	18_38977786	0.07420
Marbling	349152	349301	150	18_39220520	18_40502223	0.01700
Marbling	349320	349469	150	18_40601306	18_41273938	0.04128
Marbling	349488	349637	150	18_41314583	18_42134249	0.01493
Marbling	349741	349890	150	18_42656428	18_43220718	0.03568
Marbling	349915	350064	150	18_43374115	18_44248497	0.05482
Marbling	350168	350317	150	18_44849342	18_45918362	0.03068
Marbling	350370	350519	150	18_46087391	18_46809351	0.00970
Marbling	350525	350674	150	18_46834116	18_47549524	0.01859
Marbling	350725	350874	150	18_47840854	18_48562844	0.01095
Marbling	350878	351027	150	18_48594512	18_49512494	0.02306
Marbling	351058	351207	150	18_49759818	18_50706967	0.00763
Marbling	351211	351360	150	18_50749417	18_51821673	0.00972
Marbling	351365	351514	150	18_51835112	18_52310028	0.02420
Marbling	351565	351714	150	18_52500743	18_53149417	0.01288
Marbling	351729	351878	150	18_53232484	18_54111112	0.01759
Marbling	351888	352037	150	18_54141849	18_54972423	0.02187
Marbling	352103	352252	150	18_55281332	18_56370172	0.02019
Marbling	352279	352428	150	18_56551875	18_57302574	0.01951
Marbling	352429	352578	150	18_57308841	18_58260521	0.05188
Marbling	352681	352830	150	18_58701982	18_60756196	0.07201
Marbling	352887	353036	150	18_61246214	18_62490164	0.02541
Marbling	353096	353245	150	18_62743472	18_63381927	0.02749
Marbling	353335	353484	150	18_64064440	18_64812794	0.09499
Marbling	353588	353737	150	18_65204842	18_65693246	0.03843
Marbling	353739	353798	60	18_65700117	18_65999195	0.00178
Marbling	353914	354063	150	19_1081318	19_2042906	0.01894
Marbling	354157	354306	150	19_2782726	19_3929513	0.02652
Marbling	354436	354585	150	19_4893773	19_5540782	0.01939
Marbling	354633	354782	150	19_5791965	19_6806751	0.12331
Marbling	354787	354936	150	19_6837130	19_7349497	0.01530
Marbling	354949	355098	150	19_7385719	19_7883756	0.02582
Marbling	355103	355252	150	19_7934239	19_8502859	0.07504
Marbling	355376	355525	150	19_8816553	19_9631001	0.01759
Marbling	355536	355685	150	19_9712044	19_10811424	0.04093
Marbling	355811	355960	150	19_11916079	19_12697245	0.02713
Marbling	356104	356253	150	19_13418874	19_14142702	0.03736
Marbling	356288	356437	150	19_14305612	19_14957986	0.01183
Marbling	356455	356604	150	19_15060100	19_15528731	0.04429
Marbling	356635	356784	150	19_15674065	19_16199446	0.01379
Marbling	356801	356950	150	19_16262097	19_16845703	0.01245
Marbling	356954	357103	150	19_16873653	19_17402548	0.09073
Marbling	357189	357338	150	19_17741447	19_18337534	0.04118
Marbling	357404	357553	150	19_18781539	19_19637405	0.03727
Marbling	357559	357708	150	19_19664355	19_20607855	0.04849
Marbling	357754	357903	150	19_20952922	19_21865490	0.02425
Marbling	357934	358083	150	19_22074213	19_22644202	0.01716
Marbling	358131	358280	150	19_22825688	19_23552709	0.05115
Marbling	358367	358516	150	19_24032088	19_24590915	0.00721
Marbling	358517	358666	150	19_24597827	19_25228972	0.02780
Marbling	358740	358889	150	19_25562755	19_26049717	0.01147
Marbling	358891	359040	150	19_26051986	19_26578268	0.01990
Marbling	359042	359191	150	19_26581934	19_27172458	0.00228
Marbling	359226	359375	150	19_27414445	19_28350994	0.00474
Marbling	359409	359558	150	19_28542245	19_29289643	0.01811
Marbling	359696	359845	150	19_29879066	19_30517681	0.00889
Marbling	359859	360008	150	19_30593425	19_31156895	0.02040
Marbling	360057	360206	150	19_31433489	19_32221644	0.04850
Marbling	360207	360356	150	19_32226223	19_32956678	0.01138
Marbling	360491	360640	150	19_33596396	19_34674740	0.01878
Marbling	360685	360834	150	19_35447094	19_36389024	0.04712
Marbling	360835	360984	150	19_36393837	19_37054720	0.01613
Marbling	361027	361176	150	19_37208927	19_37785699	0.06626
Marbling	361217	361366	150	19_38054293	19_39443008	0.02862
Marbling	361461	361610	150	19_40708169	19_42319186	0.05797
Marbling	361752	361901	150	19_44076710	19_45220777	0.01792
Marbling	361933	362082	150	19_45499290	19_46937586	0.01142
Marbling	362104	362253	150	19_47341582	19_48395520	0.01877
Marbling	362310	362459	150	19_48805864	19_49228755	0.06332
Marbling	362460	362609	150	19_49247372	19_50216696	0.01450
Marbling	362698	362847	150	19_50607971	19_52101400	0.01033
Marbling	362889	363038	150	19_52267697	19_52904181	0.00277
Marbling	363039	363188	150	19_52911677	19_53803674	0.00471
Marbling	363191	363340	150	19_53811225	19_54381542	0.02384
Marbling	363425	363574	150	19_54690839	19_55274068	0.02690
Marbling	363579	363728	150	19_55291469	19_55695000	0.34491
Marbling	363772	363921	150	19_55963711	19_56607168	0.09737
Marbling	364035	364184	150	19_57117440	19_57794017	0.09397
Marbling	364286	364435	150	19_58141302	19_58729861	0.05613
Marbling	364483	364632	150	19_58884149	19_59569503	0.04833
Marbling	364650	364799	150	19_59744108	19_60513957	0.01013
Marbling	364801	364950	150	19_60524702	19_61092782	0.01483
Marbling	364966	365115	150	19_61152680	19_61916914	0.03327
Marbling	365210	365359	150	19_62259083	19_62930455	0.01116
Marbling	365388	365487	100	19_63254266	19_64044783	0.00776
Marbling	365627	365776	150	20_914556	20_1573658	0.02314
Marbling	365788	365937	150	20_1632887	20_2103579	0.01257
Marbling	365947	366096	150	20_2152505	20_2999861	0.01645
Marbling	366158	366307	150	20_3380540	20_4108632	0.03735
Marbling	366338	366487	150	20_4278244	20_5587136	0.02559
Marbling	366490	366639	150	20_5593265	20_6103096	0.05213
Marbling	366659	366808	150	20_6206683	20_6954401	0.00865
Marbling	366821	366970	150	20_7004154	20_7625393	0.01229
Marbling	366987	367136	150	20_7676119	20_8330227	0.00758
Marbling	367188	367337	150	20_8934150	20_9773629	0.06898
Marbling	367408	367557	150	20_10192768	20_10920127	0.07024
Marbling	367703	367852	150	20_11773768	20_12535168	0.05356
Marbling	367967	368116	150	20_12946478	20_14503218	0.01491
Marbling	368258	368407	150	20_15938048	20_16916122	0.05155
Marbling	368472	368621	150	20_17252511	20_18310207	0.02222
Marbling	368765	368914	150	20_19174226	20_19789970	0.01783
Marbling	368918	369067	150	20_19821077	20_20587095	0.01545
Marbling	369131	369280	150	20_20908196	20_21555018	0.01964
Marbling	369368	369517	150	20_21915016	20_22550671	0.30979
Marbling	369518	369667	150	20_22563703	20_23140241	0.01135
Marbling	369684	369833	150	20_23318223	20_24082073	0.04381
Marbling	369936	370085	150	20_24588617	20_25557547	0.01049
Marbling	370096	370245	150	20_25639029	20_26301285	0.02722
Marbling	370375	370524	150	20_27162257	20_28080535	0.17388
Marbling	370574	370723	150	20_28387012	20_29264464	0.01693
Marbling	370761	370910	150	20_29472570	20_30450484	0.02292
Marbling	371029	371178	150	20_31440004	20_32179248	0.08242
Marbling	371306	371455	150	20_33100341	20_33596497	0.01602
Marbling	371457	371606	150	20_33601808	20_34844070	0.06974
Marbling	371675	371824	150	20_35353681	20_36146384	0.12685
Marbling	371827	371976	150	20_36152608	20_37085700	0.01052
Marbling	372030	372179	150	20_37499093	20_38360674	0.02094
Marbling	372180	372329	150	20_38374284	20_39248250	0.12399
Marbling	372330	372479	150	20_39249622	20_39686495	0.07434
Marbling	372603	372752	150	20_40145270	20_40804271	0.15873
Marbling	372772	372921	150	20_40866562	20_41418674	0.03554
Marbling	372927	373076	150	20_41467474	20_42153578	0.00591
Marbling	373077	373226	150	20_42158483	20_42959698	0.05173
Marbling	373227	373376	150	20_42961857	20_44011780	0.01631
Marbling	373396	373545	150	20_44245119	20_45365984	0.04928
Marbling	373590	373739	150	20_45623915	20_46765385	0.02992
Marbling	373772	373921	150	20_47096473	20_48189035	0.04775
Marbling	374068	374217	150	20_49736794	20_50679378	0.05520
Marbling	374364	374513	150	20_51423378	20_52672049	0.02137
Marbling	374523	374672	150	20_52760533	20_53772958	0.04871
Marbling	374726	374875	150	20_54229206	20_55363823	0.01454
Marbling	374889	375038	150	20_55446008	20_56077932	0.02976
Marbling	375054	375203	150	20_56198616	20_56803538	0.04468
Marbling	375218	375367	150	20_56915310	20_57569177	0.00342
Marbling	375370	375519	150	20_57590411	20_58219913	0.06942
Marbling	375520	375669	150	20_58230542	20_58668492	0.00962
Marbling	375670	375819	150	20_58673449	20_59082515	0.04462
Marbling	375881	376030	150	20_59415858	20_59934827	0.03983
Marbling	376122	376271	150	20_60525562	20_61401433	0.04137
Marbling	376414	376563	150	20_61906143	20_62267738	0.02038
Marbling	376564	376713	150	20_62272856	20_62823045	0.01192
Marbling	376715	376864	150	20_62832263	20_63489758	0.06804
Marbling	376874	377023	150	20_63507393	20_64077164	0.01785
Marbling	377042	377191	150	20_64113015	20_64721538	0.00888
Marbling	377195	377344	150	20_64739062	20_65392423	0.02770
Marbling	377439	377588	150	20_65676675	20_66493081	0.01220
Marbling	377630	377779	150	20_66764537	20_67311665	0.02083
Marbling	377783	377932	150	20_67327528	20_67853153	0.01411
Marbling	377948	378097	150	20_67946091	20_68551137	0.02508
Marbling	378114	378263	150	20_68607295	20_69120975	0.01880
Marbling	378357	378506	150	20_69712507	20_70328138	0.01074
Marbling	378518	378667	150	20_70415256	20_71056625	0.02584
Marbling	378668	378766	99	20_71061001	20_71992748	0.00542
Marbling	378768	378917	150	21_22985	21_2746517	0.04527
Marbling	379029	379178	150	21_3498796	21_4501812	0.08166
Marbling	379208	379357	150	21_4664684	21_5669601	0.04970
Marbling	379367	379516	150	21_5699242	21_6543228	0.01321
Marbling	379568	379717	150	21_6712534	21_7744339	0.03764
Marbling	379833	379982	150	21_8331998	21_8989051	0.02176
Marbling	379992	380141	150	21_9016457	21_9663928	0.03207
Marbling	380273	380422	150	21_10222655	21_10898700	0.04850
Marbling	380423	380572	150	21_10902413	21_11647032	0.02146
Marbling	380691	380840	150	21_12250268	21_12704362	0.01974
Marbling	380915	381064	150	21_12991629	21_13785255	0.01350
Marbling	381117	381266	150	21_14034933	21_14717027	0.00937
Marbling	381284	381433	150	21_14809916	21_15330157	0.02909
Marbling	381555	381704	150	21_15590904	21_16318524	0.02395
Marbling	381705	381854	150	21_16323862	21_16910320	0.02982
Marbling	381858	382007	150	21_16929326	21_17356864	0.04826
Marbling	382054	382203	150	21_17542831	21_18198297	0.01678
Marbling	382204	382353	150	21_18214040	21_18900473	0.02409
Marbling	382394	382543	150	21_19106121	21_19590725	0.05865
Marbling	382571	382720	150	21_19620157	21_20212731	0.00391
Marbling	382721	382870	150	21_20213384	21_20960943	0.01804
Marbling	382871	383020	150	21_20966646	21_21484131	0.05684
Marbling	383105	383254	150	21_22329957	21_23710386	0.04773
Marbling	383256	383405	150	21_23726665	21_24795925	0.00563
Marbling	383412	383561	150	21_24828913	21_25704052	0.04154
Marbling	383648	383797	150	21_26263975	21_26957561	0.07010
Marbling	383823	383972	150	21_27058775	21_27672291	0.05249
Marbling	383977	384126	150	21_27687107	21_28497592	0.03221
Marbling	384162	384311	150	21_28714427	21_29616491	0.02721
Marbling	384406	384555	150	21_30232836	21_30978657	0.05499
Marbling	384556	384705	150	21_30980029	21_31845880	0.03675
Marbling	384852	385001	150	21_32748556	21_33435952	0.08973
Marbling	385082	385231	150	21_33856014	21_34474393	0.01653
Marbling	385233	385382	150	21_34489978	21_35178827	0.08855
Marbling	385505	385654	150	21_35646158	21_36134043	0.04146
Marbling	385725	385874	150	21_36446542	21_37480250	0.12761
Marbling	385899	386048	150	21_37630784	21_38754222	0.01688
Marbling	386056	386205	150	21_38829079	21_39988196	0.02416
Marbling	386303	386452	150	21_40787060	21_41846998	0.07087
Marbling	386589	386738	150	21_42412540	21_43113794	0.02322
Marbling	386741	386890	150	21_43117013	21_43773986	0.01244
Marbling	386972	387121	150	21_44273486	21_44866097	0.03940
Marbling	387209	387358	150	21_45231914	21_46048078	0.06083
Marbling	387430	387579	150	21_46564158	21_47425362	0.12217
Marbling	387630	387779	150	21_47688957	21_48117261	0.30866
Marbling	387838	387987	150	21_48467229	21_49051253	0.04304
Marbling	388009	388158	150	21_49112666	21_49643732	0.10733
[truncated: 2,828 more rows]
